# Supplementary material for: Examination of viraemia and clinical signs after challenge with a heterologous PRRSV strain in PRRS Type 2 MLV vaccinated pigs: A challenge-dose study
Source: PLoS One. 2018 Dec 28;13(12):e0209784. doi: 10.1371/journal.pone.0209784 (PMC6310246; doi:10.1371/journal.pone.0209784)
Supplement: S1 Dataset — (XLSX) [file pone.0209784.s001.xlsx]

## Sheet: Elisa
Group	Vaccine Group	Challenge	Animal	Study Day	Elisa
1	Control	<1.5 Log	806	0	Negative
1	Control	<1.5 Log	806	21	Negative
1	Control	<1.5 Log	806	28	Negative
1	Control	<1.5 Log	806	31	Negative
1	Control	<1.5 Log	806	33	Negative
1	Control	<1.5 Log	806	35	Negative
1	Control	<1.5 Log	806	38	Negative
1	Control	<1.5 Log	806	42	Positive
1	Control	<1.5 Log	806	49	Positive
1	Control	<1.5 Log	806	56	Positive
1	Control	<1.5 Log	806	63	Positive
1	Control	<1.5 Log	806	70	Positive
1	Control	<1.5 Log	809	0	Negative
1	Control	<1.5 Log	809	21	Negative
1	Control	<1.5 Log	809	28	Negative
1	Control	<1.5 Log	809	31	Negative
1	Control	<1.5 Log	809	33	Negative
1	Control	<1.5 Log	809	35	Positive
1	Control	<1.5 Log	809	38	Positive
1	Control	<1.5 Log	809	42	Positive
1	Control	<1.5 Log	809	49	Positive
1	Control	<1.5 Log	809	56	Positive
1	Control	<1.5 Log	809	63	Positive
1	Control	<1.5 Log	809	70	Positive
1	Control	<1.5 Log	825	0	Negative
1	Control	<1.5 Log	825	21	Negative
1	Control	<1.5 Log	825	28	Negative
1	Control	<1.5 Log	825	31	Negative
1	Control	<1.5 Log	825	33	Negative
1	Control	<1.5 Log	825	35	Negative
1	Control	<1.5 Log	825	38	Negative
1	Control	<1.5 Log	825	42	Positive
1	Control	<1.5 Log	825	49	Positive
1	Control	<1.5 Log	825	56	Positive
1	Control	<1.5 Log	825	63	Positive
1	Control	<1.5 Log	825	70	Positive
1	Control	<1.5 Log	870	0	Negative
1	Control	<1.5 Log	870	21	Negative
1	Control	<1.5 Log	870	28	Negative
1	Control	<1.5 Log	870	31	Negative
1	Control	<1.5 Log	870	33	Negative
1	Control	<1.5 Log	870	35	Negative
1	Control	<1.5 Log	870	38	Negative
1	Control	<1.5 Log	870	42	Positive
1	Control	<1.5 Log	870	49	Positive
1	Control	<1.5 Log	870	56	Positive
1	Control	<1.5 Log	870	63	Positive
1	Control	<1.5 Log	870	70	Positive
1	Control	<1.5 Log	880	0	Negative
1	Control	<1.5 Log	880	21	Negative
1	Control	<1.5 Log	880	28	Negative
1	Control	<1.5 Log	880	31	Negative
1	Control	<1.5 Log	880	33	Negative
1	Control	<1.5 Log	880	35	Negative
1	Control	<1.5 Log	880	38	Positive
1	Control	<1.5 Log	880	42	Positive
1	Control	<1.5 Log	880	49	Positive
1	Control	<1.5 Log	880	56	Positive
1	Control	<1.5 Log	880	63	Positive
1	Control	<1.5 Log	880	70	Positive
1	Control	<1.5 Log	925	0	Negative
1	Control	<1.5 Log	925	21	Negative
1	Control	<1.5 Log	925	28	Negative
1	Control	<1.5 Log	925	31	Negative
1	Control	<1.5 Log	925	33	Negative
1	Control	<1.5 Log	925	35	Negative
1	Control	<1.5 Log	925	38	Negative
1	Control	<1.5 Log	925	42	Positive
1	Control	<1.5 Log	925	49	Positive
1	Control	<1.5 Log	925	56	Positive
1	Control	<1.5 Log	925	63	Positive
1	Control	<1.5 Log	925	70	Positive
1	Control	<1.5 Log	933	0	Negative
1	Control	<1.5 Log	933	21	Negative
1	Control	<1.5 Log	933	28	Negative
1	Control	<1.5 Log	933	31	Negative
1	Control	<1.5 Log	933	33	Negative
1	Control	<1.5 Log	933	35	Negative
1	Control	<1.5 Log	933	38	Positive
1	Control	<1.5 Log	933	42	Positive
1	Control	<1.5 Log	933	49	Positive
1	Control	<1.5 Log	933	56	Positive
1	Control	<1.5 Log	933	63	Positive
1	Control	<1.5 Log	933	70	Positive
1	Control	<1.5 Log	943	0	Negative
1	Control	<1.5 Log	943	21	Negative
1	Control	<1.5 Log	943	28	Negative
1	Control	<1.5 Log	943	31	Negative
1	Control	<1.5 Log	943	33	Negative
1	Control	<1.5 Log	943	35	Negative
1	Control	<1.5 Log	943	38	Positive
1	Control	<1.5 Log	943	42	Positive
1	Control	<1.5 Log	943	49	Positive
1	Control	<1.5 Log	943	56	Positive
1	Control	<1.5 Log	943	63	Positive
1	Control	<1.5 Log	943	70	Positive
1	Control	<1.5 Log	944	0	Negative
1	Control	<1.5 Log	944	21	Negative
1	Control	<1.5 Log	944	28	Negative
1	Control	<1.5 Log	944	31	Negative
1	Control	<1.5 Log	944	33	Negative
1	Control	<1.5 Log	944	35	Negative
1	Control	<1.5 Log	944	38	Positive
1	Control	<1.5 Log	944	42	Positive
1	Control	<1.5 Log	944	49	Positive
1	Control	<1.5 Log	944	56	Positive
1	Control	<1.5 Log	944	63	Positive
1	Control	<1.5 Log	944	70	Positive
1	Control	<1.5 Log	954	0	Negative
1	Control	<1.5 Log	954	21	Negative
1	Control	<1.5 Log	954	28	Negative
1	Control	<1.5 Log	954	31	Negative
1	Control	<1.5 Log	954	33	Negative
1	Control	<1.5 Log	954	35	Negative
1	Control	<1.5 Log	954	38	Negative
1	Control	<1.5 Log	954	42	Positive
1	Control	<1.5 Log	954	49	Positive
1	Control	<1.5 Log	954	56	Positive
1	Control	<1.5 Log	954	63	Positive
1	Control	<1.5 Log	954	70	Positive
1	Ingelvac	<1.5 Log	808	0	Negative
1	Ingelvac	<1.5 Log	808	21	Negative
1	Ingelvac	<1.5 Log	808	28	Positive
1	Ingelvac	<1.5 Log	808	31	Positive
1	Ingelvac	<1.5 Log	808	33	Positive
1	Ingelvac	<1.5 Log	808	35	Positive
1	Ingelvac	<1.5 Log	808	38	Positive
1	Ingelvac	<1.5 Log	808	42	Positive
1	Ingelvac	<1.5 Log	808	49	Positive
1	Ingelvac	<1.5 Log	808	56	Positive
1	Ingelvac	<1.5 Log	808	63	Positive
1	Ingelvac	<1.5 Log	808	70	Positive
1	Ingelvac	<1.5 Log	810	0	Negative
1	Ingelvac	<1.5 Log	810	21	Positive
1	Ingelvac	<1.5 Log	810	28	Positive
1	Ingelvac	<1.5 Log	810	31	Positive
1	Ingelvac	<1.5 Log	810	33	Positive
1	Ingelvac	<1.5 Log	810	35	Positive
1	Ingelvac	<1.5 Log	810	38	Positive
1	Ingelvac	<1.5 Log	810	42	Positive
1	Ingelvac	<1.5 Log	810	49	Positive
1	Ingelvac	<1.5 Log	810	56	Positive
1	Ingelvac	<1.5 Log	810	63	Positive
1	Ingelvac	<1.5 Log	810	70	Positive
1	Ingelvac	<1.5 Log	822	0	Negative
1	Ingelvac	<1.5 Log	822	21	Positive
1	Ingelvac	<1.5 Log	822	28	Positive
1	Ingelvac	<1.5 Log	822	31	Positive
1	Ingelvac	<1.5 Log	822	33	Positive
1	Ingelvac	<1.5 Log	822	35	Positive
1	Ingelvac	<1.5 Log	822	38	Positive
1	Ingelvac	<1.5 Log	822	42	Positive
1	Ingelvac	<1.5 Log	822	49	Positive
1	Ingelvac	<1.5 Log	822	56	Positive
1	Ingelvac	<1.5 Log	822	63	Positive
1	Ingelvac	<1.5 Log	822	70	Positive
1	Ingelvac	<1.5 Log	875	0	Negative
1	Ingelvac	<1.5 Log	875	21	Positive
1	Ingelvac	<1.5 Log	875	28	Positive
1	Ingelvac	<1.5 Log	875	31	Positive
1	Ingelvac	<1.5 Log	875	33	Positive
1	Ingelvac	<1.5 Log	875	35	Positive
1	Ingelvac	<1.5 Log	875	38	Positive
1	Ingelvac	<1.5 Log	875	42	Positive
1	Ingelvac	<1.5 Log	875	49	Positive
1	Ingelvac	<1.5 Log	875	56	Positive
1	Ingelvac	<1.5 Log	875	63	Positive
1	Ingelvac	<1.5 Log	875	70	Positive
1	Ingelvac	<1.5 Log	882	0	Negative
1	Ingelvac	<1.5 Log	882	21	Positive
1	Ingelvac	<1.5 Log	882	28	Positive
1	Ingelvac	<1.5 Log	882	31	Positive
1	Ingelvac	<1.5 Log	882	33	Positive
1	Ingelvac	<1.5 Log	882	35	Positive
1	Ingelvac	<1.5 Log	882	38	Positive
1	Ingelvac	<1.5 Log	882	42	Positive
1	Ingelvac	<1.5 Log	882	49	Positive
1	Ingelvac	<1.5 Log	882	56	Positive
1	Ingelvac	<1.5 Log	882	63	Positive
1	Ingelvac	<1.5 Log	882	70	Positive
1	Ingelvac	<1.5 Log	922	0	Negative
1	Ingelvac	<1.5 Log	922	21	Positive
1	Ingelvac	<1.5 Log	922	28	Positive
1	Ingelvac	<1.5 Log	922	31	Positive
1	Ingelvac	<1.5 Log	922	33	Positive
1	Ingelvac	<1.5 Log	922	35	Positive
1	Ingelvac	<1.5 Log	922	38	Positive
1	Ingelvac	<1.5 Log	922	42	Positive
1	Ingelvac	<1.5 Log	922	49	Positive
1	Ingelvac	<1.5 Log	922	56	Positive
1	Ingelvac	<1.5 Log	922	63	Positive
1	Ingelvac	<1.5 Log	922	70	Positive
1	Ingelvac	<1.5 Log	926	0	Negative
1	Ingelvac	<1.5 Log	926	21	Positive
1	Ingelvac	<1.5 Log	926	28	Positive
1	Ingelvac	<1.5 Log	926	31	Positive
1	Ingelvac	<1.5 Log	926	33	Positive
1	Ingelvac	<1.5 Log	926	35	Positive
1	Ingelvac	<1.5 Log	926	38	Positive
1	Ingelvac	<1.5 Log	926	42	Positive
1	Ingelvac	<1.5 Log	926	49	Positive
1	Ingelvac	<1.5 Log	926	56	Positive
1	Ingelvac	<1.5 Log	926	63	Positive
1	Ingelvac	<1.5 Log	926	70	Positive
1	Ingelvac	<1.5 Log	934	0	Negative
1	Ingelvac	<1.5 Log	934	21	Positive
1	Ingelvac	<1.5 Log	934	28	Positive
1	Ingelvac	<1.5 Log	934	31	Positive
1	Ingelvac	<1.5 Log	934	33	Positive
1	Ingelvac	<1.5 Log	934	35	Positive
1	Ingelvac	<1.5 Log	934	38	Positive
1	Ingelvac	<1.5 Log	934	42	Positive
1	Ingelvac	<1.5 Log	934	49	Positive
1	Ingelvac	<1.5 Log	934	56	Positive
1	Ingelvac	<1.5 Log	934	63	Positive
1	Ingelvac	<1.5 Log	934	70	Positive
1	Ingelvac	<1.5 Log	945	0	Negative
1	Ingelvac	<1.5 Log	945	21	Positive
1	Ingelvac	<1.5 Log	945	28	Positive
1	Ingelvac	<1.5 Log	945	31	Positive
1	Ingelvac	<1.5 Log	945	33	Positive
1	Ingelvac	<1.5 Log	945	35	Positive
1	Ingelvac	<1.5 Log	945	38	Positive
1	Ingelvac	<1.5 Log	945	42	Positive
1	Ingelvac	<1.5 Log	945	49	Positive
1	Ingelvac	<1.5 Log	945	56	Positive
1	Ingelvac	<1.5 Log	945	63	Positive
1	Ingelvac	<1.5 Log	945	70	Positive
1	Ingelvac	<1.5 Log	952	0	Negative
1	Ingelvac	<1.5 Log	952	21	Positive
1	Ingelvac	<1.5 Log	952	28	Positive
1	Ingelvac	<1.5 Log	952	31	Positive
1	Ingelvac	<1.5 Log	952	33	Positive
1	Ingelvac	<1.5 Log	952	35	Positive
1	Ingelvac	<1.5 Log	952	38	Positive
1	Ingelvac	<1.5 Log	952	42	Positive
1	Ingelvac	<1.5 Log	952	49	Positive
1	Ingelvac	<1.5 Log	952	56	Positive
1	Ingelvac	<1.5 Log	952	63	Positive
1	Ingelvac	<1.5 Log	952	70	Positive
2	Control	2 Log	804	0	Negative
2	Control	2 Log	804	21	Negative
2	Control	2 Log	804	28	Negative
2	Control	2 Log	804	31	Negative
2	Control	2 Log	804	33	Negative
2	Control	2 Log	804	35	Negative
2	Control	2 Log	804	38	Negative
2	Control	2 Log	804	42	Positive
2	Control	2 Log	804	49	Positive
2	Control	2 Log	804	56	Positive
2	Control	2 Log	804	63	Positive
2	Control	2 Log	804	70	Positive
2	Control	2 Log	812	0	Negative
2	Control	2 Log	812	21	Negative
2	Control	2 Log	812	28	Negative
2	Control	2 Log	812	31	Negative
2	Control	2 Log	812	33	Negative
2	Control	2 Log	812	35	Negative
2	Control	2 Log	812	38	Positive
2	Control	2 Log	812	42	Positive
2	Control	2 Log	812	49	Positive
2	Control	2 Log	812	56	Positive
2	Control	2 Log	812	63	Positive
2	Control	2 Log	812	70	Positive
2	Control	2 Log	824	0	Negative
2	Control	2 Log	824	21	Negative
2	Control	2 Log	824	28	Negative
2	Control	2 Log	824	31	Negative
2	Control	2 Log	824	33	Negative
2	Control	2 Log	824	35	Negative
2	Control	2 Log	824	38	Positive
2	Control	2 Log	824	42	Positive
2	Control	2 Log	824	49	Positive
2	Control	2 Log	824	56	Positive
2	Control	2 Log	824	63	Positive
2	Control	2 Log	824	70	Positive
2	Control	2 Log	866	0	Negative
2	Control	2 Log	866	21	Negative
2	Control	2 Log	866	28	Negative
2	Control	2 Log	866	31	Negative
2	Control	2 Log	866	33	Negative
2	Control	2 Log	866	35	Negative
2	Control	2 Log	866	38	Negative
2	Control	2 Log	866	42	Positive
2	Control	2 Log	866	49	Positive
2	Control	2 Log	866	56	Positive
2	Control	2 Log	866	63	Positive
2	Control	2 Log	866	70	Positive
2	Control	2 Log	874	0	Negative
2	Control	2 Log	874	21	Negative
2	Control	2 Log	874	28	Negative
2	Control	2 Log	874	31	Negative
2	Control	2 Log	874	33	Negative
2	Control	2 Log	874	35	Negative
2	Control	2 Log	874	38	Positive
2	Control	2 Log	874	42	Positive
2	Control	2 Log	874	49	Positive
2	Control	2 Log	874	56	Positive
2	Control	2 Log	874	63	Positive
2	Control	2 Log	874	70	Positive
2	Control	2 Log	878	0	Negative
2	Control	2 Log	878	21	Negative
2	Control	2 Log	878	28	Negative
2	Control	2 Log	878	31	Negative
2	Control	2 Log	878	33	Negative
2	Control	2 Log	878	35	Negative
2	Control	2 Log	878	38	Negative
2	Control	2 Log	878	42	Positive
2	Control	2 Log	878	49	Positive
2	Control	2 Log	878	56	Positive
2	Control	2 Log	878	63	Positive
2	Control	2 Log	878	70	Positive
2	Control	2 Log	919	0	Negative
2	Control	2 Log	919	21	Negative
2	Control	2 Log	919	28	Negative
2	Control	2 Log	919	31	Negative
2	Control	2 Log	919	33	Negative
2	Control	2 Log	919	35	Negative
2	Control	2 Log	919	38	Positive
2	Control	2 Log	919	42	Positive
2	Control	2 Log	919	49	Positive
2	Control	2 Log	919	56	Positive
2	Control	2 Log	919	63	Positive
2	Control	2 Log	919	70	Positive
2	Control	2 Log	930	0	Negative
2	Control	2 Log	930	21	Negative
2	Control	2 Log	930	28	Negative
2	Control	2 Log	930	31	Negative
2	Control	2 Log	930	33	Negative
2	Control	2 Log	930	35	Negative
2	Control	2 Log	930	38	Positive
2	Control	2 Log	930	42	Positive
2	Control	2 Log	930	49	Positive
2	Control	2 Log	930	56	Positive
2	Control	2 Log	930	63	Positive
2	Control	2 Log	930	70	Positive
2	Control	2 Log	948	0	Negative
2	Control	2 Log	948	21	Negative
2	Control	2 Log	948	28	Negative
2	Control	2 Log	948	31	Negative
2	Control	2 Log	948	33	Negative
2	Control	2 Log	948	35	Negative
2	Control	2 Log	948	38	Positive
2	Control	2 Log	948	42	Positive
2	Control	2 Log	948	49	Positive
2	Control	2 Log	948	56	No Sample
2	Control	2 Log	948	63	No Sample
2	Control	2 Log	948	70	No Sample
2	Control	2 Log	950	0	Negative
2	Control	2 Log	950	21	Negative
2	Control	2 Log	950	28	Negative
2	Control	2 Log	950	31	Negative
2	Control	2 Log	950	33	Negative
2	Control	2 Log	950	35	Negative
2	Control	2 Log	950	38	Positive
2	Control	2 Log	950	42	Positive
2	Control	2 Log	950	49	Positive
2	Control	2 Log	950	56	Positive
2	Control	2 Log	950	63	Positive
2	Control	2 Log	950	70	Positive
2	Ingelvac	2 Log	805	0	Negative
2	Ingelvac	2 Log	805	21	Positive
2	Ingelvac	2 Log	805	28	Positive
2	Ingelvac	2 Log	805	31	Positive
2	Ingelvac	2 Log	805	33	Positive
2	Ingelvac	2 Log	805	35	Positive
2	Ingelvac	2 Log	805	38	Positive
2	Ingelvac	2 Log	805	42	Positive
2	Ingelvac	2 Log	805	49	Positive
2	Ingelvac	2 Log	805	56	Positive
2	Ingelvac	2 Log	805	63	Positive
2	Ingelvac	2 Log	805	70	Positive
2	Ingelvac	2 Log	811	0	Negative
2	Ingelvac	2 Log	811	21	Positive
2	Ingelvac	2 Log	811	28	Positive
2	Ingelvac	2 Log	811	31	Positive
2	Ingelvac	2 Log	811	33	Positive
2	Ingelvac	2 Log	811	35	Positive
2	Ingelvac	2 Log	811	38	Positive
2	Ingelvac	2 Log	811	42	Positive
2	Ingelvac	2 Log	811	49	Positive
2	Ingelvac	2 Log	811	56	Positive
2	Ingelvac	2 Log	811	63	Positive
2	Ingelvac	2 Log	811	70	Positive
2	Ingelvac	2 Log	823	0	Negative
2	Ingelvac	2 Log	823	21	Positive
2	Ingelvac	2 Log	823	28	Positive
2	Ingelvac	2 Log	823	31	Positive
2	Ingelvac	2 Log	823	33	Positive
2	Ingelvac	2 Log	823	35	Positive
2	Ingelvac	2 Log	823	38	Positive
2	Ingelvac	2 Log	823	42	Positive
2	Ingelvac	2 Log	823	49	Positive
2	Ingelvac	2 Log	823	56	Positive
2	Ingelvac	2 Log	823	63	Positive
2	Ingelvac	2 Log	823	70	Positive
2	Ingelvac	2 Log	861	0	Negative
2	Ingelvac	2 Log	861	21	Positive
2	Ingelvac	2 Log	861	28	Positive
2	Ingelvac	2 Log	861	31	Positive
2	Ingelvac	2 Log	861	33	Positive
2	Ingelvac	2 Log	861	35	Positive
2	Ingelvac	2 Log	861	38	Positive
2	Ingelvac	2 Log	861	42	Positive
2	Ingelvac	2 Log	861	49	Positive
2	Ingelvac	2 Log	861	56	Positive
2	Ingelvac	2 Log	861	63	Positive
2	Ingelvac	2 Log	861	70	Positive
2	Ingelvac	2 Log	873	0	Negative
2	Ingelvac	2 Log	873	21	Positive
2	Ingelvac	2 Log	873	28	Positive
2	Ingelvac	2 Log	873	31	Positive
2	Ingelvac	2 Log	873	33	Positive
2	Ingelvac	2 Log	873	35	Positive
2	Ingelvac	2 Log	873	38	Positive
2	Ingelvac	2 Log	873	42	Positive
2	Ingelvac	2 Log	873	49	Positive
2	Ingelvac	2 Log	873	56	Positive
2	Ingelvac	2 Log	873	63	Positive
2	Ingelvac	2 Log	873	70	Positive
2	Ingelvac	2 Log	877	0	Negative
2	Ingelvac	2 Log	877	21	Positive
2	Ingelvac	2 Log	877	28	Positive
2	Ingelvac	2 Log	877	31	Positive
2	Ingelvac	2 Log	877	33	Positive
2	Ingelvac	2 Log	877	35	Positive
2	Ingelvac	2 Log	877	38	Positive
2	Ingelvac	2 Log	877	42	Positive
2	Ingelvac	2 Log	877	49	Positive
2	Ingelvac	2 Log	877	56	Positive
2	Ingelvac	2 Log	877	63	Positive
2	Ingelvac	2 Log	877	70	Positive
2	Ingelvac	2 Log	921	0	Negative
2	Ingelvac	2 Log	921	21	Positive
2	Ingelvac	2 Log	921	28	Positive
2	Ingelvac	2 Log	921	31	Positive
2	Ingelvac	2 Log	921	33	Positive
2	Ingelvac	2 Log	921	35	Positive
2	Ingelvac	2 Log	921	38	Positive
2	Ingelvac	2 Log	921	42	Positive
2	Ingelvac	2 Log	921	49	Positive
2	Ingelvac	2 Log	921	56	Positive
2	Ingelvac	2 Log	921	63	Positive
2	Ingelvac	2 Log	921	70	Positive
2	Ingelvac	2 Log	931	0	Negative
2	Ingelvac	2 Log	931	21	Positive
2	Ingelvac	2 Log	931	28	Positive
2	Ingelvac	2 Log	931	31	Positive
2	Ingelvac	2 Log	931	33	Positive
2	Ingelvac	2 Log	931	35	Positive
2	Ingelvac	2 Log	931	38	Positive
2	Ingelvac	2 Log	931	42	Positive
2	Ingelvac	2 Log	931	49	Positive
2	Ingelvac	2 Log	931	56	Positive
2	Ingelvac	2 Log	931	63	Positive
2	Ingelvac	2 Log	931	70	Positive
2	Ingelvac	2 Log	949	0	Negative
2	Ingelvac	2 Log	949	21	Negative
2	Ingelvac	2 Log	949	28	Positive
2	Ingelvac	2 Log	949	31	Positive
2	Ingelvac	2 Log	949	33	Positive
2	Ingelvac	2 Log	949	35	Positive
2	Ingelvac	2 Log	949	38	Positive
2	Ingelvac	2 Log	949	42	Positive
2	Ingelvac	2 Log	949	49	Positive
2	Ingelvac	2 Log	949	56	Positive
2	Ingelvac	2 Log	949	63	Positive
2	Ingelvac	2 Log	949	70	Positive
2	Ingelvac	2 Log	951	0	Negative
2	Ingelvac	2 Log	951	21	Positive
2	Ingelvac	2 Log	951	28	Positive
2	Ingelvac	2 Log	951	31	Positive
2	Ingelvac	2 Log	951	33	Positive
2	Ingelvac	2 Log	951	35	Positive
2	Ingelvac	2 Log	951	38	Positive
2	Ingelvac	2 Log	951	42	Positive
2	Ingelvac	2 Log	951	49	Positive
2	Ingelvac	2 Log	951	56	Positive
2	Ingelvac	2 Log	951	63	Positive
2	Ingelvac	2 Log	951	70	Positive
3	Control	3 Log	821	0	Negative
3	Control	3 Log	821	21	Negative
3	Control	3 Log	821	28	Negative
3	Control	3 Log	821	31	Negative
3	Control	3 Log	821	33	Negative
3	Control	3 Log	821	35	Positive
3	Control	3 Log	821	38	Positive
3	Control	3 Log	821	42	Positive
3	Control	3 Log	821	49	Positive
3	Control	3 Log	821	56	Positive
3	Control	3 Log	821	63	Positive
3	Control	3 Log	821	70	Positive
3	Control	3 Log	828	0	Negative
3	Control	3 Log	828	21	Negative
3	Control	3 Log	828	28	Negative
3	Control	3 Log	828	31	Negative
3	Control	3 Log	828	33	Negative
3	Control	3 Log	828	35	Positive
3	Control	3 Log	828	38	Positive
3	Control	3 Log	828	42	Positive
3	Control	3 Log	828	49	Positive
3	Control	3 Log	828	56	Positive
3	Control	3 Log	828	63	Positive
3	Control	3 Log	828	70	Positive
3	Control	3 Log	837	0	Negative
3	Control	3 Log	837	21	Negative
3	Control	3 Log	837	28	Negative
3	Control	3 Log	837	31	Negative
3	Control	3 Log	837	33	Negative
3	Control	3 Log	837	35	Positive
3	Control	3 Log	837	38	Positive
3	Control	3 Log	837	42	Positive
3	Control	3 Log	837	49	Positive
3	Control	3 Log	837	56	Positive
3	Control	3 Log	837	63	Positive
3	Control	3 Log	837	70	Positive
3	Control	3 Log	851	0	Negative
3	Control	3 Log	851	21	Negative
3	Control	3 Log	851	28	Negative
3	Control	3 Log	851	31	Negative
3	Control	3 Log	851	33	Negative
3	Control	3 Log	851	35	Negative
3	Control	3 Log	851	38	Positive
3	Control	3 Log	851	42	Positive
3	Control	3 Log	851	49	Positive
3	Control	3 Log	851	56	Positive
3	Control	3 Log	851	63	Positive
3	Control	3 Log	851	70	Positive
3	Control	3 Log	859	0	Negative
3	Control	3 Log	859	21	Negative
3	Control	3 Log	859	28	Negative
3	Control	3 Log	859	31	Negative
3	Control	3 Log	859	33	Negative
3	Control	3 Log	859	35	Positive
3	Control	3 Log	859	38	Positive
3	Control	3 Log	859	42	Positive
3	Control	3 Log	859	49	Positive
3	Control	3 Log	859	56	Positive
3	Control	3 Log	859	63	Positive
3	Control	3 Log	859	70	Positive
3	Control	3 Log	869	0	Negative
3	Control	3 Log	869	21	Negative
3	Control	3 Log	869	28	Negative
3	Control	3 Log	869	31	Negative
3	Control	3 Log	869	33	Negative
3	Control	3 Log	869	35	Negative
3	Control	3 Log	869	38	Positive
3	Control	3 Log	869	42	Positive
3	Control	3 Log	869	49	Positive
3	Control	3 Log	869	56	Positive
3	Control	3 Log	869	63	Positive
3	Control	3 Log	869	70	Positive
3	Control	3 Log	883	0	Negative
3	Control	3 Log	883	21	Negative
3	Control	3 Log	883	28	Negative
3	Control	3 Log	883	31	Negative
3	Control	3 Log	883	33	Negative
3	Control	3 Log	883	35	Negative
3	Control	3 Log	883	38	Positive
3	Control	3 Log	883	42	Positive
3	Control	3 Log	883	49	Positive
3	Control	3 Log	883	56	Positive
3	Control	3 Log	883	63	Positive
3	Control	3 Log	883	70	Positive
3	Control	3 Log	899	0	Negative
3	Control	3 Log	899	21	Negative
3	Control	3 Log	899	28	Negative
3	Control	3 Log	899	31	Negative
3	Control	3 Log	899	33	Negative
3	Control	3 Log	899	35	Negative
3	Control	3 Log	899	38	Positive
3	Control	3 Log	899	42	Positive
3	Control	3 Log	899	49	Positive
3	Control	3 Log	899	56	Positive
3	Control	3 Log	899	63	Positive
3	Control	3 Log	899	70	Positive
3	Control	3 Log	908	0	Negative
3	Control	3 Log	908	21	Negative
3	Control	3 Log	908	28	Negative
3	Control	3 Log	908	31	Negative
3	Control	3 Log	908	33	Negative
3	Control	3 Log	908	35	Negative
3	Control	3 Log	908	38	Positive
3	Control	3 Log	908	42	Positive
3	Control	3 Log	908	49	Positive
3	Control	3 Log	908	56	Positive
3	Control	3 Log	908	63	Positive
3	Control	3 Log	908	70	Positive
3	Control	3 Log	940	0	Negative
3	Control	3 Log	940	21	Negative
3	Control	3 Log	940	28	Negative
3	Control	3 Log	940	31	Negative
3	Control	3 Log	940	33	Negative
3	Control	3 Log	940	35	Negative
3	Control	3 Log	940	38	Positive
3	Control	3 Log	940	42	Positive
3	Control	3 Log	940	49	Positive
3	Control	3 Log	940	56	Positive
3	Control	3 Log	940	63	Positive
3	Control	3 Log	940	70	Positive
3	Ingelvac	3 Log	820	0	Negative
3	Ingelvac	3 Log	820	21	Positive
3	Ingelvac	3 Log	820	28	Positive
3	Ingelvac	3 Log	820	31	Positive
3	Ingelvac	3 Log	820	33	Positive
3	Ingelvac	3 Log	820	35	Positive
3	Ingelvac	3 Log	820	38	Positive
3	Ingelvac	3 Log	820	42	Positive
3	Ingelvac	3 Log	820	49	Positive
3	Ingelvac	3 Log	820	56	Positive
3	Ingelvac	3 Log	820	63	Positive
3	Ingelvac	3 Log	820	70	Positive
3	Ingelvac	3 Log	827	0	Negative
3	Ingelvac	3 Log	827	21	Positive
3	Ingelvac	3 Log	827	28	Positive
3	Ingelvac	3 Log	827	31	Positive
3	Ingelvac	3 Log	827	33	Positive
3	Ingelvac	3 Log	827	35	Positive
3	Ingelvac	3 Log	827	38	Positive
3	Ingelvac	3 Log	827	42	Positive
3	Ingelvac	3 Log	827	49	Positive
3	Ingelvac	3 Log	827	56	Positive
3	Ingelvac	3 Log	827	63	Positive
3	Ingelvac	3 Log	827	70	Positive
3	Ingelvac	3 Log	890	0	Negative
3	Ingelvac	3 Log	890	21	Positive
3	Ingelvac	3 Log	890	28	Positive
3	Ingelvac	3 Log	890	31	Positive
3	Ingelvac	3 Log	890	33	Positive
3	Ingelvac	3 Log	890	35	Positive
3	Ingelvac	3 Log	890	38	Positive
3	Ingelvac	3 Log	890	42	Positive
3	Ingelvac	3 Log	890	49	Positive
3	Ingelvac	3 Log	890	56	Positive
3	Ingelvac	3 Log	890	63	Positive
3	Ingelvac	3 Log	890	70	Positive
3	Ingelvac	3 Log	900	0	Negative
3	Ingelvac	3 Log	900	21	Positive
3	Ingelvac	3 Log	900	28	Positive
3	Ingelvac	3 Log	900	31	Positive
3	Ingelvac	3 Log	900	33	Positive
3	Ingelvac	3 Log	900	35	Positive
3	Ingelvac	3 Log	900	38	Positive
3	Ingelvac	3 Log	900	42	Positive
3	Ingelvac	3 Log	900	49	Positive
3	Ingelvac	3 Log	900	56	Positive
3	Ingelvac	3 Log	900	63	Positive
3	Ingelvac	3 Log	900	70	Positive
3	Ingelvac	3 Log	901	0	Negative
3	Ingelvac	3 Log	901	21	Positive
3	Ingelvac	3 Log	901	28	Positive
3	Ingelvac	3 Log	901	31	Positive
3	Ingelvac	3 Log	901	33	Positive
3	Ingelvac	3 Log	901	35	Positive
3	Ingelvac	3 Log	901	38	Positive
3	Ingelvac	3 Log	901	42	Positive
3	Ingelvac	3 Log	901	49	Positive
3	Ingelvac	3 Log	901	56	Positive
3	Ingelvac	3 Log	901	63	Positive
3	Ingelvac	3 Log	901	70	Positive
3	Ingelvac	3 Log	935	0	Negative
3	Ingelvac	3 Log	935	21	Positive
3	Ingelvac	3 Log	935	28	Positive
3	Ingelvac	3 Log	935	31	Positive
3	Ingelvac	3 Log	935	33	Positive
3	Ingelvac	3 Log	935	35	Positive
3	Ingelvac	3 Log	935	38	Positive
3	Ingelvac	3 Log	935	42	Positive
3	Ingelvac	3 Log	935	49	Positive
3	Ingelvac	3 Log	935	56	Positive
3	Ingelvac	3 Log	935	63	Positive
3	Ingelvac	3 Log	935	70	Positive
4	Control	4 Log	830	0	Negative
4	Control	4 Log	830	21	Negative
4	Control	4 Log	830	28	Negative
4	Control	4 Log	830	31	Negative
4	Control	4 Log	830	33	Negative
4	Control	4 Log	830	35	Positive
4	Control	4 Log	830	38	Positive
4	Control	4 Log	830	42	Positive
4	Control	4 Log	830	49	Positive
4	Control	4 Log	830	56	Positive
4	Control	4 Log	830	63	Positive
4	Control	4 Log	830	70	Positive
4	Control	4 Log	835	0	Negative
4	Control	4 Log	835	21	Negative
4	Control	4 Log	835	28	Negative
4	Control	4 Log	835	31	Negative
4	Control	4 Log	835	33	Negative
4	Control	4 Log	835	35	Positive
4	Control	4 Log	835	38	Positive
4	Control	4 Log	835	42	Positive
4	Control	4 Log	835	49	Positive
4	Control	4 Log	835	56	Positive
4	Control	4 Log	835	63	Positive
4	Control	4 Log	835	70	Positive
4	Control	4 Log	845	0	Negative
4	Control	4 Log	845	21	Negative
4	Control	4 Log	845	28	Negative
4	Control	4 Log	845	31	Negative
4	Control	4 Log	845	33	Negative
4	Control	4 Log	845	35	Negative
4	Control	4 Log	845	38	Positive
4	Control	4 Log	845	42	Positive
4	Control	4 Log	845	49	Positive
4	Control	4 Log	845	56	Positive
4	Control	4 Log	845	63	Positive
4	Control	4 Log	845	70	Positive
4	Control	4 Log	848	0	Negative
4	Control	4 Log	848	21	Negative
4	Control	4 Log	848	28	Negative
4	Control	4 Log	848	31	Negative
4	Control	4 Log	848	33	Negative
4	Control	4 Log	848	35	Negative
4	Control	4 Log	848	38	Positive
4	Control	4 Log	848	42	Positive
4	Control	4 Log	848	49	Positive
4	Control	4 Log	848	56	Positive
4	Control	4 Log	848	63	Positive
4	Control	4 Log	848	70	Positive
4	Control	4 Log	860	0	Negative
4	Control	4 Log	860	21	Negative
4	Control	4 Log	860	28	Negative
4	Control	4 Log	860	31	Negative
4	Control	4 Log	860	33	Negative
4	Control	4 Log	860	35	Negative
4	Control	4 Log	860	38	Positive
4	Control	4 Log	860	42	Positive
4	Control	4 Log	860	49	Positive
4	Control	4 Log	860	56	Positive
4	Control	4 Log	860	63	Positive
4	Control	4 Log	860	70	Positive
4	Control	4 Log	865	0	Negative
4	Control	4 Log	865	21	Negative
4	Control	4 Log	865	28	Negative
4	Control	4 Log	865	31	Negative
4	Control	4 Log	865	33	Negative
4	Control	4 Log	865	35	Positive
4	Control	4 Log	865	38	Positive
4	Control	4 Log	865	42	Positive
4	Control	4 Log	865	49	Positive
4	Control	4 Log	865	56	Positive
4	Control	4 Log	865	63	Positive
4	Control	4 Log	865	70	Positive
4	Control	4 Log	897	0	Negative
4	Control	4 Log	897	21	Negative
4	Control	4 Log	897	28	Negative
4	Control	4 Log	897	31	Negative
4	Control	4 Log	897	33	Negative
4	Control	4 Log	897	35	Negative
4	Control	4 Log	897	38	Positive
4	Control	4 Log	897	42	Positive
4	Control	4 Log	897	49	Positive
4	Control	4 Log	897	56	Positive
4	Control	4 Log	897	63	Positive
4	Control	4 Log	897	70	Positive
4	Control	4 Log	898	0	Negative
4	Control	4 Log	898	21	Negative
4	Control	4 Log	898	28	Negative
4	Control	4 Log	898	31	Negative
4	Control	4 Log	898	33	Negative
4	Control	4 Log	898	35	Positive
4	Control	4 Log	898	38	Positive
4	Control	4 Log	898	42	Positive
4	Control	4 Log	898	49	Positive
4	Control	4 Log	898	56	Positive
4	Control	4 Log	898	63	Positive
4	Control	4 Log	898	70	Positive
4	Control	4 Log	939	0	Negative
4	Control	4 Log	939	21	Negative
4	Control	4 Log	939	28	Negative
4	Control	4 Log	939	31	Negative
4	Control	4 Log	939	33	Negative
4	Control	4 Log	939	35	Negative
4	Control	4 Log	939	38	Positive
4	Control	4 Log	939	42	Positive
4	Control	4 Log	939	49	Positive
4	Control	4 Log	939	56	Positive
4	Control	4 Log	939	63	Positive
4	Control	4 Log	939	70	Positive
4	Control	4 Log	942	0	Negative
4	Control	4 Log	942	21	Negative
4	Control	4 Log	942	28	Negative
4	Control	4 Log	942	31	Negative
4	Control	4 Log	942	33	Negative
4	Control	4 Log	942	35	Negative
4	Control	4 Log	942	38	Positive
4	Control	4 Log	942	42	Positive
4	Control	4 Log	942	49	Positive
4	Control	4 Log	942	56	Positive
4	Control	4 Log	942	63	Positive
4	Control	4 Log	942	70	Positive
4	Ingelvac	4 Log	819	0	Negative
4	Ingelvac	4 Log	819	21	Positive
4	Ingelvac	4 Log	819	28	Positive
4	Ingelvac	4 Log	819	31	Positive
4	Ingelvac	4 Log	819	33	Positive
4	Ingelvac	4 Log	819	35	Positive
4	Ingelvac	4 Log	819	38	Positive
4	Ingelvac	4 Log	819	42	Positive
4	Ingelvac	4 Log	819	49	Positive
4	Ingelvac	4 Log	819	56	Positive
4	Ingelvac	4 Log	819	63	Positive
4	Ingelvac	4 Log	819	70	Positive
4	Ingelvac	4 Log	826	0	Negative
4	Ingelvac	4 Log	826	21	Positive
4	Ingelvac	4 Log	826	28	Positive
4	Ingelvac	4 Log	826	31	Positive
4	Ingelvac	4 Log	826	33	Positive
4	Ingelvac	4 Log	826	35	Positive
4	Ingelvac	4 Log	826	38	Positive
4	Ingelvac	4 Log	826	42	Positive
4	Ingelvac	4 Log	826	49	Positive
4	Ingelvac	4 Log	826	56	Positive
4	Ingelvac	4 Log	826	63	Positive
4	Ingelvac	4 Log	826	70	Positive
4	Ingelvac	4 Log	838	0	Negative
4	Ingelvac	4 Log	838	21	Positive
4	Ingelvac	4 Log	838	28	Positive
4	Ingelvac	4 Log	838	31	Positive
4	Ingelvac	4 Log	838	33	Positive
4	Ingelvac	4 Log	838	35	Positive
4	Ingelvac	4 Log	838	38	Positive
4	Ingelvac	4 Log	838	42	Positive
4	Ingelvac	4 Log	838	49	Positive
4	Ingelvac	4 Log	838	56	Positive
4	Ingelvac	4 Log	838	63	Positive
4	Ingelvac	4 Log	838	70	Positive
4	Ingelvac	4 Log	868	0	Negative
4	Ingelvac	4 Log	868	21	Positive
4	Ingelvac	4 Log	868	28	Positive
4	Ingelvac	4 Log	868	31	Positive
4	Ingelvac	4 Log	868	33	Positive
4	Ingelvac	4 Log	868	35	Positive
4	Ingelvac	4 Log	868	38	Positive
4	Ingelvac	4 Log	868	42	Positive
4	Ingelvac	4 Log	868	49	Positive
4	Ingelvac	4 Log	868	56	Positive
4	Ingelvac	4 Log	868	63	Positive
4	Ingelvac	4 Log	868	70	Positive
4	Ingelvac	4 Log	889	0	Negative
4	Ingelvac	4 Log	889	21	Positive
4	Ingelvac	4 Log	889	28	Positive
4	Ingelvac	4 Log	889	31	Positive
4	Ingelvac	4 Log	889	33	Positive
4	Ingelvac	4 Log	889	35	Positive
4	Ingelvac	4 Log	889	38	Positive
4	Ingelvac	4 Log	889	42	Positive
4	Ingelvac	4 Log	889	49	Positive
4	Ingelvac	4 Log	889	56	Positive
4	Ingelvac	4 Log	889	63	Positive
4	Ingelvac	4 Log	889	70	Positive
4	Ingelvac	4 Log	896	0	Negative
4	Ingelvac	4 Log	896	21	Positive
4	Ingelvac	4 Log	896	28	Positive
4	Ingelvac	4 Log	896	31	Positive
4	Ingelvac	4 Log	896	33	Positive
4	Ingelvac	4 Log	896	35	Positive
4	Ingelvac	4 Log	896	38	Positive
4	Ingelvac	4 Log	896	42	Positive
4	Ingelvac	4 Log	896	49	Positive
4	Ingelvac	4 Log	896	56	Positive
4	Ingelvac	4 Log	896	63	Positive
4	Ingelvac	4 Log	896	70	Positive
4	Ingelvac	4 Log	907	0	Negative
4	Ingelvac	4 Log	907	21	Positive
4	Ingelvac	4 Log	907	28	Positive
4	Ingelvac	4 Log	907	31	Positive
4	Ingelvac	4 Log	907	33	Positive
4	Ingelvac	4 Log	907	35	Positive
4	Ingelvac	4 Log	907	38	Positive
4	Ingelvac	4 Log	907	42	Positive
4	Ingelvac	4 Log	907	49	Positive
4	Ingelvac	4 Log	907	56	Positive
4	Ingelvac	4 Log	907	63	Positive
4	Ingelvac	4 Log	907	70	Positive
4	Ingelvac	4 Log	941	0	Negative
4	Ingelvac	4 Log	941	21	Positive
4	Ingelvac	4 Log	941	28	Positive
4	Ingelvac	4 Log	941	31	Positive
4	Ingelvac	4 Log	941	33	Positive
4	Ingelvac	4 Log	941	35	Positive
4	Ingelvac	4 Log	941	38	Positive
4	Ingelvac	4 Log	941	42	Positive
4	Ingelvac	4 Log	941	49	Positive
4	Ingelvac	4 Log	941	56	Positive
4	Ingelvac	4 Log	941	63	Positive
4	Ingelvac	4 Log	941	70	Positive
5	Ingelvac	None	803	0	Negative
5	Ingelvac	None	803	21	Positive
5	Ingelvac	None	803	28	Positive
5	Ingelvac	None	803	31	Positive
5	Ingelvac	None	803	33	Positive
5	Ingelvac	None	803	35	Positive
5	Ingelvac	None	803	38	Positive
5	Ingelvac	None	803	42	Positive
5	Ingelvac	None	803	49	Positive
5	Ingelvac	None	803	56	Positive
5	Ingelvac	None	803	63	Positive
5	Ingelvac	None	803	70	Positive
5	Ingelvac	None	813	0	Negative
5	Ingelvac	None	813	21	Positive
5	Ingelvac	None	813	28	Positive
5	Ingelvac	None	813	31	Positive
5	Ingelvac	None	813	33	Positive
5	Ingelvac	None	813	35	Positive
5	Ingelvac	None	813	38	Positive
5	Ingelvac	None	813	42	Positive
5	Ingelvac	None	813	49	Positive
5	Ingelvac	None	813	56	Positive
5	Ingelvac	None	813	63	Positive
5	Ingelvac	None	813	70	Positive
5	Ingelvac	None	834	0	Negative
5	Ingelvac	None	834	21	Positive
5	Ingelvac	None	834	28	Positive
5	Ingelvac	None	834	31	Positive
5	Ingelvac	None	834	33	Positive
5	Ingelvac	None	834	35	Positive
5	Ingelvac	None	834	38	Positive
5	Ingelvac	None	834	42	Positive
5	Ingelvac	None	834	49	Positive
5	Ingelvac	None	834	56	Positive
5	Ingelvac	None	834	63	Positive
5	Ingelvac	None	834	70	Positive
5	Ingelvac	None	871	0	Negative
5	Ingelvac	None	871	21	Positive
5	Ingelvac	None	871	28	Positive
5	Ingelvac	None	871	31	Positive
5	Ingelvac	None	871	33	Positive
5	Ingelvac	None	871	35	Positive
5	Ingelvac	None	871	38	Positive
5	Ingelvac	None	871	42	Positive
5	Ingelvac	None	871	49	Positive
5	Ingelvac	None	871	56	Positive
5	Ingelvac	None	871	63	Positive
5	Ingelvac	None	871	70	Positive
5	Ingelvac	None	879	0	Negative
5	Ingelvac	None	879	21	Positive
5	Ingelvac	None	879	28	Positive
5	Ingelvac	None	879	31	Positive
5	Ingelvac	None	879	33	Positive
5	Ingelvac	None	879	35	Positive
5	Ingelvac	None	879	38	Positive
5	Ingelvac	None	879	42	Positive
5	Ingelvac	None	879	49	Positive
5	Ingelvac	None	879	56	Positive
5	Ingelvac	None	879	63	Positive
5	Ingelvac	None	879	70	Positive
5	Ingelvac	None	893	0	Negative
5	Ingelvac	None	893	21	Positive
5	Ingelvac	None	893	28	Positive
5	Ingelvac	None	893	31	Positive
5	Ingelvac	None	893	33	Positive
5	Ingelvac	None	893	35	Positive
5	Ingelvac	None	893	38	Positive
5	Ingelvac	None	893	42	Positive
5	Ingelvac	None	893	49	Positive
5	Ingelvac	None	893	56	Positive
5	Ingelvac	None	893	63	Positive
5	Ingelvac	None	893	70	Positive
5	Ingelvac	None	918	0	Negative
5	Ingelvac	None	918	21	Positive
5	Ingelvac	None	918	28	Positive
5	Ingelvac	None	918	31	Positive
5	Ingelvac	None	918	33	Positive
5	Ingelvac	None	918	35	Positive
5	Ingelvac	None	918	38	Positive
5	Ingelvac	None	918	42	Positive
5	Ingelvac	None	918	49	Positive
5	Ingelvac	None	918	56	Positive
5	Ingelvac	None	918	63	Positive
5	Ingelvac	None	918	70	Positive
5	Ingelvac	None	929	0	Negative
5	Ingelvac	None	929	21	Positive
5	Ingelvac	None	929	28	Positive
5	Ingelvac	None	929	31	Positive
5	Ingelvac	None	929	33	Positive
5	Ingelvac	None	929	35	Positive
5	Ingelvac	None	929	38	Positive
5	Ingelvac	None	929	42	Positive
5	Ingelvac	None	929	49	Positive
5	Ingelvac	None	929	56	Positive
5	Ingelvac	None	929	63	Positive
5	Ingelvac	None	929	70	Positive
5	Ingelvac	None	947	0	Negative
5	Ingelvac	None	947	21	Positive
5	Ingelvac	None	947	28	Positive
5	Ingelvac	None	947	31	Positive
5	Ingelvac	None	947	33	Positive
5	Ingelvac	None	947	35	Positive
5	Ingelvac	None	947	38	Positive
5	Ingelvac	None	947	42	Positive
5	Ingelvac	None	947	49	Positive
5	Ingelvac	None	947	56	Positive
5	Ingelvac	None	947	63	Positive
5	Ingelvac	None	947	70	Positive
5	Ingelvac	None	955	0	Negative
5	Ingelvac	None	955	21	Positive
5	Ingelvac	None	955	28	Positive
5	Ingelvac	None	955	31	Positive
5	Ingelvac	None	955	33	Positive
5	Ingelvac	None	955	35	Positive
5	Ingelvac	None	955	38	Positive
5	Ingelvac	None	955	42	Positive
5	Ingelvac	None	955	49	Positive
5	Ingelvac	None	955	56	Positive
5	Ingelvac	None	955	63	Positive
5	Ingelvac	None	955	70	Positive

## Sheet: LungLesion
Group	Vaccine Group	Challenge	Animal	Lesion score
1	Control	<1.5 Log	806	0
1	Control	<1.5 Log	809	0
1	Control	<1.5 Log	825	0
1	Control	<1.5 Log	870	0.5
1	Control	<1.5 Log	880	0.78
1	Control	<1.5 Log	925	0
1	Control	<1.5 Log	933	0.11
1	Control	<1.5 Log	943	0
1	Control	<1.5 Log	944	0
1	Control	<1.5 Log	954	0
1	Ingelvac	<1.5 Log	808	4.25
1	Ingelvac	<1.5 Log	810	0
1	Ingelvac	<1.5 Log	822	1.9
1	Ingelvac	<1.5 Log	875	0.3
1	Ingelvac	<1.5 Log	882	0
1	Ingelvac	<1.5 Log	922	0
1	Ingelvac	<1.5 Log	926	0
1	Ingelvac	<1.5 Log	934	0.6
1	Ingelvac	<1.5 Log	945	0
1	Ingelvac	<1.5 Log	952	0
2	Control	2 Log	804	0.1
2	Control	2 Log	812	0
2	Control	2 Log	824	0
2	Control	2 Log	866	0.1
2	Control	2 Log	874	0
2	Control	2 Log	878	0
2	Control	2 Log	919	0
2	Control	2 Log	930	0
2	Control	2 Log	948	58.6
2	Control	2 Log	950	0
2	Ingelvac	2 Log	805	0
2	Ingelvac	2 Log	811	0
2	Ingelvac	2 Log	823	0.05
2	Ingelvac	2 Log	861	0
2	Ingelvac	2 Log	873	0
2	Ingelvac	2 Log	877	0
2	Ingelvac	2 Log	921	0
2	Ingelvac	2 Log	931	0
2	Ingelvac	2 Log	949	0
2	Ingelvac	2 Log	951	0.06
3	Control	3 Log	821	0.4
3	Control	3 Log	828	0
3	Control	3 Log	837	0
3	Control	3 Log	851	0.06
3	Control	3 Log	859	0
3	Control	3 Log	869	0
3	Control	3 Log	883	0
3	Control	3 Log	899	2.03
3	Control	3 Log	908	0
3	Control	3 Log	940	0.81
3	Ingelvac	3 Log	820	0.27
3	Ingelvac	3 Log	827	0
3	Ingelvac	3 Log	890	0.27
3	Ingelvac	3 Log	900	3.26
3	Ingelvac	3 Log	901	0
3	Ingelvac	3 Log	935	1.11
4	Control	4 Log	830	1.34
4	Control	4 Log	835	0
4	Control	4 Log	845	0.1
4	Control	4 Log	848	1.01
4	Control	4 Log	860	0
4	Control	4 Log	865	0
4	Control	4 Log	897	0
4	Control	4 Log	898	0
4	Control	4 Log	939	0
4	Control	4 Log	942	0
4	Ingelvac	4 Log	819	0
4	Ingelvac	4 Log	826	0
4	Ingelvac	4 Log	838	0.12
4	Ingelvac	4 Log	868	0
4	Ingelvac	4 Log	889	0
4	Ingelvac	4 Log	896	0
4	Ingelvac	4 Log	907	0
4	Ingelvac	4 Log	941	0.1
5	Control	None	802	0
5	Control	None	832	0
5	Control	None	923	0
5	Control	None	927	0
5	Control	None	957	0
5	Ingelvac	None	803	4.59
5	Ingelvac	None	813	0
5	Ingelvac	None	834	0
5	Ingelvac	None	871	0
5	Ingelvac	None	879	0.61
5	Ingelvac	None	893	0
5	Ingelvac	None	918	1.1
5	Ingelvac	None	929	0
5	Ingelvac	None	947	0
5	Ingelvac	None	955	0

## Sheet: PCR
Group	Vaccine Group	Challenge	Animal	Study Day	PCR
1	Control	<1.5 Log	806	0	0
1	Control	<1.5 Log	806	7	0
1	Control	<1.5 Log	806	21	0
1	Control	<1.5 Log	806	28	0
1	Control	<1.5 Log	806	31	0
1	Control	<1.5 Log	806	33	0
1	Control	<1.5 Log	806	35	1
1	Control	<1.5 Log	806	38	1
1	Control	<1.5 Log	806	42	1
1	Control	<1.5 Log	806	49	1
1	Control	<1.5 Log	806	56	1
1	Control	<1.5 Log	806	63	1
1	Control	<1.5 Log	806	70	0
1	Control	<1.5 Log	809	0	0
1	Control	<1.5 Log	809	7	0
1	Control	<1.5 Log	809	21	0
1	Control	<1.5 Log	809	28	0
1	Control	<1.5 Log	809	31	1
1	Control	<1.5 Log	809	33	1
1	Control	<1.5 Log	809	35	1
1	Control	<1.5 Log	809	38	1
1	Control	<1.5 Log	809	42	1
1	Control	<1.5 Log	809	49	1
1	Control	<1.5 Log	809	56	1
1	Control	<1.5 Log	809	63	0
1	Control	<1.5 Log	809	70	0
1	Control	<1.5 Log	825	0	0
1	Control	<1.5 Log	825	7	0
1	Control	<1.5 Log	825	21	0
1	Control	<1.5 Log	825	28	0
1	Control	<1.5 Log	825	31	0
1	Control	<1.5 Log	825	33	0
1	Control	<1.5 Log	825	35	1
1	Control	<1.5 Log	825	38	1
1	Control	<1.5 Log	825	42	1
1	Control	<1.5 Log	825	49	1
1	Control	<1.5 Log	825	56	1
1	Control	<1.5 Log	825	63	1
1	Control	<1.5 Log	825	70	0
1	Control	<1.5 Log	870	0	0
1	Control	<1.5 Log	870	7	0
1	Control	<1.5 Log	870	21	0
1	Control	<1.5 Log	870	28	0
1	Control	<1.5 Log	870	31	0
1	Control	<1.5 Log	870	33	0
1	Control	<1.5 Log	870	35	1
1	Control	<1.5 Log	870	38	1
1	Control	<1.5 Log	870	42	1
1	Control	<1.5 Log	870	49	1
1	Control	<1.5 Log	870	56	1
1	Control	<1.5 Log	870	63	0
1	Control	<1.5 Log	870	70	1
1	Control	<1.5 Log	880	0	0
1	Control	<1.5 Log	880	7	0
1	Control	<1.5 Log	880	21	0
1	Control	<1.5 Log	880	28	0
1	Control	<1.5 Log	880	31	1
1	Control	<1.5 Log	880	33	1
1	Control	<1.5 Log	880	35	1
1	Control	<1.5 Log	880	38	1
1	Control	<1.5 Log	880	42	1
1	Control	<1.5 Log	880	49	1
1	Control	<1.5 Log	880	56	1
1	Control	<1.5 Log	880	63	1
1	Control	<1.5 Log	880	70	1
1	Control	<1.5 Log	925	0	0
1	Control	<1.5 Log	925	7	0
1	Control	<1.5 Log	925	21	0
1	Control	<1.5 Log	925	28	0
1	Control	<1.5 Log	925	31	0
1	Control	<1.5 Log	925	33	1
1	Control	<1.5 Log	925	35	1
1	Control	<1.5 Log	925	38	1
1	Control	<1.5 Log	925	42	1
1	Control	<1.5 Log	925	49	1
1	Control	<1.5 Log	925	56	1
1	Control	<1.5 Log	925	63	1
1	Control	<1.5 Log	925	70	1
1	Control	<1.5 Log	933	0	0
1	Control	<1.5 Log	933	7	0
1	Control	<1.5 Log	933	21	0
1	Control	<1.5 Log	933	28	0
1	Control	<1.5 Log	933	31	0
1	Control	<1.5 Log	933	33	1
1	Control	<1.5 Log	933	35	1
1	Control	<1.5 Log	933	38	1
1	Control	<1.5 Log	933	42	1
1	Control	<1.5 Log	933	49	1
1	Control	<1.5 Log	933	56	1
1	Control	<1.5 Log	933	63	0
1	Control	<1.5 Log	933	70	0
1	Control	<1.5 Log	943	0	0
1	Control	<1.5 Log	943	7	0
1	Control	<1.5 Log	943	21	0
1	Control	<1.5 Log	943	28	0
1	Control	<1.5 Log	943	31	1
1	Control	<1.5 Log	943	33	1
1	Control	<1.5 Log	943	35	1
1	Control	<1.5 Log	943	38	1
1	Control	<1.5 Log	943	42	1
1	Control	<1.5 Log	943	49	1
1	Control	<1.5 Log	943	56	1
1	Control	<1.5 Log	943	63	0
1	Control	<1.5 Log	943	70	0
1	Control	<1.5 Log	944	0	0
1	Control	<1.5 Log	944	7	0
1	Control	<1.5 Log	944	21	0
1	Control	<1.5 Log	944	28	0
1	Control	<1.5 Log	944	31	0
1	Control	<1.5 Log	944	33	1
1	Control	<1.5 Log	944	35	1
1	Control	<1.5 Log	944	38	1
1	Control	<1.5 Log	944	42	1
1	Control	<1.5 Log	944	49	1
1	Control	<1.5 Log	944	56	1
1	Control	<1.5 Log	944	63	1
1	Control	<1.5 Log	944	70	0
1	Control	<1.5 Log	954	0	0
1	Control	<1.5 Log	954	7	0
1	Control	<1.5 Log	954	21	0
1	Control	<1.5 Log	954	28	0
1	Control	<1.5 Log	954	31	0
1	Control	<1.5 Log	954	33	1
1	Control	<1.5 Log	954	35	1
1	Control	<1.5 Log	954	38	1
1	Control	<1.5 Log	954	42	1
1	Control	<1.5 Log	954	49	1
1	Control	<1.5 Log	954	56	1
1	Control	<1.5 Log	954	63	0
1	Control	<1.5 Log	954	70	0
1	Ingelvac	<1.5 Log	808	0	0
1	Ingelvac	<1.5 Log	808	7	0
1	Ingelvac	<1.5 Log	808	21	1
1	Ingelvac	<1.5 Log	808	28	1
1	Ingelvac	<1.5 Log	808	31	1
1	Ingelvac	<1.5 Log	808	33	1
1	Ingelvac	<1.5 Log	808	35	1
1	Ingelvac	<1.5 Log	808	38	1
1	Ingelvac	<1.5 Log	808	42	1
1	Ingelvac	<1.5 Log	808	49	1
1	Ingelvac	<1.5 Log	808	56	1
1	Ingelvac	<1.5 Log	808	63	0
1	Ingelvac	<1.5 Log	808	70	1
1	Ingelvac	<1.5 Log	810	0	0
1	Ingelvac	<1.5 Log	810	7	1
1	Ingelvac	<1.5 Log	810	21	1
1	Ingelvac	<1.5 Log	810	28	1
1	Ingelvac	<1.5 Log	810	31	0
1	Ingelvac	<1.5 Log	810	33	1
1	Ingelvac	<1.5 Log	810	35	1
1	Ingelvac	<1.5 Log	810	38	1
1	Ingelvac	<1.5 Log	810	42	1
1	Ingelvac	<1.5 Log	810	49	0
1	Ingelvac	<1.5 Log	810	56	0
1	Ingelvac	<1.5 Log	810	63	0
1	Ingelvac	<1.5 Log	810	70	0
1	Ingelvac	<1.5 Log	822	0	0
1	Ingelvac	<1.5 Log	822	7	1
1	Ingelvac	<1.5 Log	822	21	1
1	Ingelvac	<1.5 Log	822	28	1
1	Ingelvac	<1.5 Log	822	31	1
1	Ingelvac	<1.5 Log	822	33	1
1	Ingelvac	<1.5 Log	822	35	1
1	Ingelvac	<1.5 Log	822	38	0
1	Ingelvac	<1.5 Log	822	42	0
1	Ingelvac	<1.5 Log	822	49	1
1	Ingelvac	<1.5 Log	822	56	1
1	Ingelvac	<1.5 Log	822	63	0
1	Ingelvac	<1.5 Log	822	70	0
1	Ingelvac	<1.5 Log	875	0	0
1	Ingelvac	<1.5 Log	875	7	1
1	Ingelvac	<1.5 Log	875	21	1
1	Ingelvac	<1.5 Log	875	28	1
1	Ingelvac	<1.5 Log	875	31	1
1	Ingelvac	<1.5 Log	875	33	1
1	Ingelvac	<1.5 Log	875	35	1
1	Ingelvac	<1.5 Log	875	38	0
1	Ingelvac	<1.5 Log	875	42	0
1	Ingelvac	<1.5 Log	875	49	0
1	Ingelvac	<1.5 Log	875	56	0
1	Ingelvac	<1.5 Log	875	63	0
1	Ingelvac	<1.5 Log	875	70	0
1	Ingelvac	<1.5 Log	882	0	0
1	Ingelvac	<1.5 Log	882	7	1
1	Ingelvac	<1.5 Log	882	21	1
1	Ingelvac	<1.5 Log	882	28	1
1	Ingelvac	<1.5 Log	882	31	1
1	Ingelvac	<1.5 Log	882	33	1
1	Ingelvac	<1.5 Log	882	35	1
1	Ingelvac	<1.5 Log	882	38	0
1	Ingelvac	<1.5 Log	882	42	0
1	Ingelvac	<1.5 Log	882	49	0
1	Ingelvac	<1.5 Log	882	56	0
1	Ingelvac	<1.5 Log	882	63	0
1	Ingelvac	<1.5 Log	882	70	0
1	Ingelvac	<1.5 Log	922	0	0
1	Ingelvac	<1.5 Log	922	7	1
1	Ingelvac	<1.5 Log	922	21	0
1	Ingelvac	<1.5 Log	922	28	1
1	Ingelvac	<1.5 Log	922	31	1
1	Ingelvac	<1.5 Log	922	33	1
1	Ingelvac	<1.5 Log	922	35	1
1	Ingelvac	<1.5 Log	922	38	0
1	Ingelvac	<1.5 Log	922	42	1
1	Ingelvac	<1.5 Log	922	49	1
1	Ingelvac	<1.5 Log	922	56	0
1	Ingelvac	<1.5 Log	922	63	0
1	Ingelvac	<1.5 Log	922	70	0
1	Ingelvac	<1.5 Log	926	0	0
1	Ingelvac	<1.5 Log	926	7	1
1	Ingelvac	<1.5 Log	926	21	1
1	Ingelvac	<1.5 Log	926	28	1
1	Ingelvac	<1.5 Log	926	31	1
1	Ingelvac	<1.5 Log	926	33	1
1	Ingelvac	<1.5 Log	926	35	1
1	Ingelvac	<1.5 Log	926	38	1
1	Ingelvac	<1.5 Log	926	42	1
1	Ingelvac	<1.5 Log	926	49	0
1	Ingelvac	<1.5 Log	926	56	1
1	Ingelvac	<1.5 Log	926	63	0
1	Ingelvac	<1.5 Log	926	70	0
1	Ingelvac	<1.5 Log	934	0	0
1	Ingelvac	<1.5 Log	934	7	1
1	Ingelvac	<1.5 Log	934	21	1
1	Ingelvac	<1.5 Log	934	28	1
1	Ingelvac	<1.5 Log	934	31	1
1	Ingelvac	<1.5 Log	934	33	1
1	Ingelvac	<1.5 Log	934	35	1
1	Ingelvac	<1.5 Log	934	38	1
1	Ingelvac	<1.5 Log	934	42	1
1	Ingelvac	<1.5 Log	934	49	1
1	Ingelvac	<1.5 Log	934	56	1
1	Ingelvac	<1.5 Log	934	63	0
1	Ingelvac	<1.5 Log	934	70	0
1	Ingelvac	<1.5 Log	945	0	0
1	Ingelvac	<1.5 Log	945	7	1
1	Ingelvac	<1.5 Log	945	21	1
1	Ingelvac	<1.5 Log	945	28	1
1	Ingelvac	<1.5 Log	945	31	1
1	Ingelvac	<1.5 Log	945	33	1
1	Ingelvac	<1.5 Log	945	35	1
1	Ingelvac	<1.5 Log	945	38	1
1	Ingelvac	<1.5 Log	945	42	1
1	Ingelvac	<1.5 Log	945	49	0
1	Ingelvac	<1.5 Log	945	56	1
1	Ingelvac	<1.5 Log	945	63	0
1	Ingelvac	<1.5 Log	945	70	0
1	Ingelvac	<1.5 Log	952	0	0
1	Ingelvac	<1.5 Log	952	7	1
1	Ingelvac	<1.5 Log	952	21	1
1	Ingelvac	<1.5 Log	952	28	1
1	Ingelvac	<1.5 Log	952	31	1
1	Ingelvac	<1.5 Log	952	33	1
1	Ingelvac	<1.5 Log	952	35	1
1	Ingelvac	<1.5 Log	952	38	1
1	Ingelvac	<1.5 Log	952	42	1
1	Ingelvac	<1.5 Log	952	49	0
1	Ingelvac	<1.5 Log	952	56	1
1	Ingelvac	<1.5 Log	952	63	0
1	Ingelvac	<1.5 Log	952	70	0
2	Control	2 Log	804	0	0
2	Control	2 Log	804	7	0
2	Control	2 Log	804	21	0
2	Control	2 Log	804	28	0
2	Control	2 Log	804	31	0
2	Control	2 Log	804	33	1
2	Control	2 Log	804	35	1
2	Control	2 Log	804	38	1
2	Control	2 Log	804	42	1
2	Control	2 Log	804	49	1
2	Control	2 Log	804	56	1
2	Control	2 Log	804	63	1
2	Control	2 Log	804	70	0
2	Control	2 Log	812	0	0
2	Control	2 Log	812	7	0
2	Control	2 Log	812	21	0
2	Control	2 Log	812	28	0
2	Control	2 Log	812	31	0
2	Control	2 Log	812	33	1
2	Control	2 Log	812	35	1
2	Control	2 Log	812	38	1
2	Control	2 Log	812	42	1
2	Control	2 Log	812	49	1
2	Control	2 Log	812	56	1
2	Control	2 Log	812	63	1
2	Control	2 Log	812	70	0
2	Control	2 Log	824	0	0
2	Control	2 Log	824	7	0
2	Control	2 Log	824	21	0
2	Control	2 Log	824	28	1
2	Control	2 Log	824	31	1
2	Control	2 Log	824	33	1
2	Control	2 Log	824	35	1
2	Control	2 Log	824	38	1
2	Control	2 Log	824	42	1
2	Control	2 Log	824	49	1
2	Control	2 Log	824	56	1
2	Control	2 Log	824	63	1
2	Control	2 Log	824	70	0
2	Control	2 Log	866	0	0
2	Control	2 Log	866	7	0
2	Control	2 Log	866	21	0
2	Control	2 Log	866	28	0
2	Control	2 Log	866	31	0
2	Control	2 Log	866	33	0
2	Control	2 Log	866	35	1
2	Control	2 Log	866	38	1
2	Control	2 Log	866	42	1
2	Control	2 Log	866	49	1
2	Control	2 Log	866	56	1
2	Control	2 Log	866	63	1
2	Control	2 Log	866	70	0
2	Control	2 Log	874	0	0
2	Control	2 Log	874	7	0
2	Control	2 Log	874	21	0
2	Control	2 Log	874	28	0
2	Control	2 Log	874	31	1
2	Control	2 Log	874	33	1
2	Control	2 Log	874	35	1
2	Control	2 Log	874	38	1
2	Control	2 Log	874	42	1
2	Control	2 Log	874	49	1
2	Control	2 Log	874	56	1
2	Control	2 Log	874	63	1
2	Control	2 Log	874	70	0
2	Control	2 Log	878	0	0
2	Control	2 Log	878	7	0
2	Control	2 Log	878	21	0
2	Control	2 Log	878	28	0
2	Control	2 Log	878	31	0
2	Control	2 Log	878	33	1
2	Control	2 Log	878	35	1
2	Control	2 Log	878	38	1
2	Control	2 Log	878	42	1
2	Control	2 Log	878	49	1
2	Control	2 Log	878	56	1
2	Control	2 Log	878	63	1
2	Control	2 Log	878	70	0
2	Control	2 Log	919	0	0
2	Control	2 Log	919	7	0
2	Control	2 Log	919	21	0
2	Control	2 Log	919	28	0
2	Control	2 Log	919	31	0
2	Control	2 Log	919	33	1
2	Control	2 Log	919	35	1
2	Control	2 Log	919	38	1
2	Control	2 Log	919	42	1
2	Control	2 Log	919	49	1
2	Control	2 Log	919	56	0
2	Control	2 Log	919	63	0
2	Control	2 Log	919	70	1
2	Control	2 Log	930	0	0
2	Control	2 Log	930	7	0
2	Control	2 Log	930	21	0
2	Control	2 Log	930	28	0
2	Control	2 Log	930	31	1
2	Control	2 Log	930	33	1
2	Control	2 Log	930	35	1
2	Control	2 Log	930	38	1
2	Control	2 Log	930	42	1
2	Control	2 Log	930	49	1
2	Control	2 Log	930	56	1
2	Control	2 Log	930	63	1
2	Control	2 Log	930	70	0
2	Control	2 Log	948	0	0
2	Control	2 Log	948	7	0
2	Control	2 Log	948	21	0
2	Control	2 Log	948	28	0
2	Control	2 Log	948	31	1
2	Control	2 Log	948	33	1
2	Control	2 Log	948	35	1
2	Control	2 Log	948	38	1
2	Control	2 Log	948	42	0
2	Control	2 Log	948	49	1
2	Control	2 Log	948	56
2	Control	2 Log	948	63
2	Control	2 Log	948	70
2	Control	2 Log	950	0	0
2	Control	2 Log	950	7	0
2	Control	2 Log	950	21	0
2	Control	2 Log	950	28	0
2	Control	2 Log	950	31	1
2	Control	2 Log	950	33	1
2	Control	2 Log	950	35	1
2	Control	2 Log	950	38	1
2	Control	2 Log	950	42	1
2	Control	2 Log	950	49	1
2	Control	2 Log	950	56	1
2	Control	2 Log	950	63	0
2	Control	2 Log	950	70	0
2	Ingelvac	2 Log	805	0	0
2	Ingelvac	2 Log	805	7	0
2	Ingelvac	2 Log	805	21	1
2	Ingelvac	2 Log	805	28	1
2	Ingelvac	2 Log	805	31	1
2	Ingelvac	2 Log	805	33	0
2	Ingelvac	2 Log	805	35	1
2	Ingelvac	2 Log	805	38	1
2	Ingelvac	2 Log	805	42	0
2	Ingelvac	2 Log	805	49	0
2	Ingelvac	2 Log	805	56	1
2	Ingelvac	2 Log	805	63	0
2	Ingelvac	2 Log	805	70	0
2	Ingelvac	2 Log	811	0	0
2	Ingelvac	2 Log	811	7	1
2	Ingelvac	2 Log	811	21	1
2	Ingelvac	2 Log	811	28	1
2	Ingelvac	2 Log	811	31	1
2	Ingelvac	2 Log	811	33	1
2	Ingelvac	2 Log	811	35	1
2	Ingelvac	2 Log	811	38	1
2	Ingelvac	2 Log	811	42	1
2	Ingelvac	2 Log	811	49	1
2	Ingelvac	2 Log	811	56	0
2	Ingelvac	2 Log	811	63	0
2	Ingelvac	2 Log	811	70	0
2	Ingelvac	2 Log	823	0	0
2	Ingelvac	2 Log	823	7	1
2	Ingelvac	2 Log	823	21	1
2	Ingelvac	2 Log	823	28	1
2	Ingelvac	2 Log	823	31	1
2	Ingelvac	2 Log	823	33	1
2	Ingelvac	2 Log	823	35	1
2	Ingelvac	2 Log	823	38	0
2	Ingelvac	2 Log	823	42	1
2	Ingelvac	2 Log	823	49	0
2	Ingelvac	2 Log	823	56	0
2	Ingelvac	2 Log	823	63	0
2	Ingelvac	2 Log	823	70	0
2	Ingelvac	2 Log	861	0	0
2	Ingelvac	2 Log	861	7	1
2	Ingelvac	2 Log	861	21	1
2	Ingelvac	2 Log	861	28	1
2	Ingelvac	2 Log	861	31	1
2	Ingelvac	2 Log	861	33	1
2	Ingelvac	2 Log	861	35	1
2	Ingelvac	2 Log	861	38	1
2	Ingelvac	2 Log	861	42	0
2	Ingelvac	2 Log	861	49	0
2	Ingelvac	2 Log	861	56	0
2	Ingelvac	2 Log	861	63	0
2	Ingelvac	2 Log	861	70	0
2	Ingelvac	2 Log	873	0	0
2	Ingelvac	2 Log	873	7	1
2	Ingelvac	2 Log	873	21	1
2	Ingelvac	2 Log	873	28	1
2	Ingelvac	2 Log	873	31	1
2	Ingelvac	2 Log	873	33	1
2	Ingelvac	2 Log	873	35	1
2	Ingelvac	2 Log	873	38	1
2	Ingelvac	2 Log	873	42	0
2	Ingelvac	2 Log	873	49	0
2	Ingelvac	2 Log	873	56	0
2	Ingelvac	2 Log	873	63	0
2	Ingelvac	2 Log	873	70	0
2	Ingelvac	2 Log	877	0	0
2	Ingelvac	2 Log	877	7	1
2	Ingelvac	2 Log	877	21	1
2	Ingelvac	2 Log	877	28	1
2	Ingelvac	2 Log	877	31	1
2	Ingelvac	2 Log	877	33	1
2	Ingelvac	2 Log	877	35	0
2	Ingelvac	2 Log	877	38	1
2	Ingelvac	2 Log	877	42	1
2	Ingelvac	2 Log	877	49	0
2	Ingelvac	2 Log	877	56	1
2	Ingelvac	2 Log	877	63	0
2	Ingelvac	2 Log	877	70	0
2	Ingelvac	2 Log	921	0	0
2	Ingelvac	2 Log	921	7	1
2	Ingelvac	2 Log	921	21	1
2	Ingelvac	2 Log	921	28	1
2	Ingelvac	2 Log	921	31	1
2	Ingelvac	2 Log	921	33	1
2	Ingelvac	2 Log	921	35	1
2	Ingelvac	2 Log	921	38	1
2	Ingelvac	2 Log	921	42	1
2	Ingelvac	2 Log	921	49	0
2	Ingelvac	2 Log	921	56	0
2	Ingelvac	2 Log	921	63	0
2	Ingelvac	2 Log	921	70	0
2	Ingelvac	2 Log	931	0	0
2	Ingelvac	2 Log	931	7	1
2	Ingelvac	2 Log	931	21	1
2	Ingelvac	2 Log	931	28	1
2	Ingelvac	2 Log	931	31	0
2	Ingelvac	2 Log	931	33	0
2	Ingelvac	2 Log	931	35	1
2	Ingelvac	2 Log	931	38	0
2	Ingelvac	2 Log	931	42	1
2	Ingelvac	2 Log	931	49	0
2	Ingelvac	2 Log	931	56	0
2	Ingelvac	2 Log	931	63	0
2	Ingelvac	2 Log	931	70	0
2	Ingelvac	2 Log	949	0	0
2	Ingelvac	2 Log	949	7	1
2	Ingelvac	2 Log	949	21	1
2	Ingelvac	2 Log	949	28	1
2	Ingelvac	2 Log	949	31	1
2	Ingelvac	2 Log	949	33	1
2	Ingelvac	2 Log	949	35	1
2	Ingelvac	2 Log	949	38	1
2	Ingelvac	2 Log	949	42	1
2	Ingelvac	2 Log	949	49	1
2	Ingelvac	2 Log	949	56	1
2	Ingelvac	2 Log	949	63	0
2	Ingelvac	2 Log	949	70	0
2	Ingelvac	2 Log	951	0	0
2	Ingelvac	2 Log	951	7	1
2	Ingelvac	2 Log	951	21	1
2	Ingelvac	2 Log	951	28	0
2	Ingelvac	2 Log	951	31	1
2	Ingelvac	2 Log	951	33	1
2	Ingelvac	2 Log	951	35	1
2	Ingelvac	2 Log	951	38	1
2	Ingelvac	2 Log	951	42	1
2	Ingelvac	2 Log	951	49	1
2	Ingelvac	2 Log	951	56	0
2	Ingelvac	2 Log	951	63	0
2	Ingelvac	2 Log	951	70	0
3	Control	3 Log	821	0	0
3	Control	3 Log	821	7	0
3	Control	3 Log	821	21	0
3	Control	3 Log	821	28	0
3	Control	3 Log	821	31	1
3	Control	3 Log	821	33	1
3	Control	3 Log	821	35	1
3	Control	3 Log	821	38	1
3	Control	3 Log	821	42	1
3	Control	3 Log	821	49	1
3	Control	3 Log	821	56	1
3	Control	3 Log	821	63	1
3	Control	3 Log	821	70	0
3	Control	3 Log	828	0	0
3	Control	3 Log	828	7	0
3	Control	3 Log	828	21	0
3	Control	3 Log	828	28	0
3	Control	3 Log	828	31	1
3	Control	3 Log	828	33	1
3	Control	3 Log	828	35	1
3	Control	3 Log	828	38	1
3	Control	3 Log	828	42	1
3	Control	3 Log	828	49	1
3	Control	3 Log	828	56	1
3	Control	3 Log	828	63	1
3	Control	3 Log	828	70	1
3	Control	3 Log	837	0	0
3	Control	3 Log	837	7	0
3	Control	3 Log	837	21	0
3	Control	3 Log	837	28	0
3	Control	3 Log	837	31	1
3	Control	3 Log	837	33	1
3	Control	3 Log	837	35	1
3	Control	3 Log	837	38	1
3	Control	3 Log	837	42	1
3	Control	3 Log	837	49	1
3	Control	3 Log	837	56	0
3	Control	3 Log	837	63	1
3	Control	3 Log	837	70	0
3	Control	3 Log	851	0	0
3	Control	3 Log	851	7	0
3	Control	3 Log	851	21	0
3	Control	3 Log	851	28	0
3	Control	3 Log	851	31	1
3	Control	3 Log	851	33	1
3	Control	3 Log	851	35	1
3	Control	3 Log	851	38	1
3	Control	3 Log	851	42	1
3	Control	3 Log	851	49	1
3	Control	3 Log	851	56	1
3	Control	3 Log	851	63	0
3	Control	3 Log	851	70	1
3	Control	3 Log	859	0	0
3	Control	3 Log	859	7	0
3	Control	3 Log	859	21	0
3	Control	3 Log	859	28	0
3	Control	3 Log	859	31	1
3	Control	3 Log	859	33	1
3	Control	3 Log	859	35	1
3	Control	3 Log	859	38	1
3	Control	3 Log	859	42	1
3	Control	3 Log	859	49	1
3	Control	3 Log	859	56	1
3	Control	3 Log	859	63	1
3	Control	3 Log	859	70	1
3	Control	3 Log	869	0	0
3	Control	3 Log	869	7	0
3	Control	3 Log	869	21	0
3	Control	3 Log	869	28	0
3	Control	3 Log	869	31	1
3	Control	3 Log	869	33	1
3	Control	3 Log	869	35	1
3	Control	3 Log	869	38	1
3	Control	3 Log	869	42	1
3	Control	3 Log	869	49	1
3	Control	3 Log	869	56	1
3	Control	3 Log	869	63	1
3	Control	3 Log	869	70	0
3	Control	3 Log	883	0	0
3	Control	3 Log	883	7	0
3	Control	3 Log	883	21	0
3	Control	3 Log	883	28	0
3	Control	3 Log	883	31	1
3	Control	3 Log	883	33	1
3	Control	3 Log	883	35	1
3	Control	3 Log	883	38	1
3	Control	3 Log	883	42	1
3	Control	3 Log	883	49	1
3	Control	3 Log	883	56	1
3	Control	3 Log	883	63	1
3	Control	3 Log	883	70	0
3	Control	3 Log	899	0	0
3	Control	3 Log	899	7	0
3	Control	3 Log	899	21	0
3	Control	3 Log	899	28	0
3	Control	3 Log	899	31	1
3	Control	3 Log	899	33	1
3	Control	3 Log	899	35	1
3	Control	3 Log	899	38	1
3	Control	3 Log	899	42	1
3	Control	3 Log	899	49	1
3	Control	3 Log	899	56	1
3	Control	3 Log	899	63	1
3	Control	3 Log	899	70	0
3	Control	3 Log	908	0	0
3	Control	3 Log	908	7	0
3	Control	3 Log	908	21	0
3	Control	3 Log	908	28	0
3	Control	3 Log	908	31	1
3	Control	3 Log	908	33	1
3	Control	3 Log	908	35	1
3	Control	3 Log	908	38	1
3	Control	3 Log	908	42	1
3	Control	3 Log	908	49	1
3	Control	3 Log	908	56	1
3	Control	3 Log	908	63	1
3	Control	3 Log	908	70	1
3	Control	3 Log	940	0	0
3	Control	3 Log	940	7	0
3	Control	3 Log	940	21	0
3	Control	3 Log	940	28	0
3	Control	3 Log	940	31	1
3	Control	3 Log	940	33	1
3	Control	3 Log	940	35	1
3	Control	3 Log	940	38	1
3	Control	3 Log	940	42	1
3	Control	3 Log	940	49	1
3	Control	3 Log	940	56	1
3	Control	3 Log	940	63	1
3	Control	3 Log	940	70	1
3	Ingelvac	3 Log	820	0	0
3	Ingelvac	3 Log	820	7	1
3	Ingelvac	3 Log	820	21	1
3	Ingelvac	3 Log	820	28	1
3	Ingelvac	3 Log	820	31	1
3	Ingelvac	3 Log	820	33	1
3	Ingelvac	3 Log	820	35	1
3	Ingelvac	3 Log	820	38	1
3	Ingelvac	3 Log	820	42	1
3	Ingelvac	3 Log	820	49	1
3	Ingelvac	3 Log	820	56	0
3	Ingelvac	3 Log	820	63	0
3	Ingelvac	3 Log	820	70	0
3	Ingelvac	3 Log	827	0	0
3	Ingelvac	3 Log	827	7	1
3	Ingelvac	3 Log	827	21	1
3	Ingelvac	3 Log	827	28	1
3	Ingelvac	3 Log	827	31	1
3	Ingelvac	3 Log	827	33	1
3	Ingelvac	3 Log	827	35	1
3	Ingelvac	3 Log	827	38	1
3	Ingelvac	3 Log	827	42	1
3	Ingelvac	3 Log	827	49	1
3	Ingelvac	3 Log	827	56	0
3	Ingelvac	3 Log	827	63	0
3	Ingelvac	3 Log	827	70	0
3	Ingelvac	3 Log	890	0	0
3	Ingelvac	3 Log	890	7	1
3	Ingelvac	3 Log	890	21	1
3	Ingelvac	3 Log	890	28	1
3	Ingelvac	3 Log	890	31	1
3	Ingelvac	3 Log	890	33	1
3	Ingelvac	3 Log	890	35	1
3	Ingelvac	3 Log	890	38	1
3	Ingelvac	3 Log	890	42	1
3	Ingelvac	3 Log	890	49	1
3	Ingelvac	3 Log	890	56	1
3	Ingelvac	3 Log	890	63	0
3	Ingelvac	3 Log	890	70	1
3	Ingelvac	3 Log	900	0	0
3	Ingelvac	3 Log	900	7	1
3	Ingelvac	3 Log	900	21	0
3	Ingelvac	3 Log	900	28	0
3	Ingelvac	3 Log	900	31	1
3	Ingelvac	3 Log	900	33	1
3	Ingelvac	3 Log	900	35	1
3	Ingelvac	3 Log	900	38	1
3	Ingelvac	3 Log	900	42	1
3	Ingelvac	3 Log	900	49	1
3	Ingelvac	3 Log	900	56	1
3	Ingelvac	3 Log	900	63	0
3	Ingelvac	3 Log	900	70	0
3	Ingelvac	3 Log	901	0	0
3	Ingelvac	3 Log	901	7	1
3	Ingelvac	3 Log	901	21	1
3	Ingelvac	3 Log	901	28	1
3	Ingelvac	3 Log	901	31	1
3	Ingelvac	3 Log	901	33	1
3	Ingelvac	3 Log	901	35	1
3	Ingelvac	3 Log	901	38	1
3	Ingelvac	3 Log	901	42	1
3	Ingelvac	3 Log	901	49	1
3	Ingelvac	3 Log	901	56	1
3	Ingelvac	3 Log	901	63	1
3	Ingelvac	3 Log	901	70	0
3	Ingelvac	3 Log	935	0	0
3	Ingelvac	3 Log	935	7	1
3	Ingelvac	3 Log	935	21	1
3	Ingelvac	3 Log	935	28	1
3	Ingelvac	3 Log	935	31	1
3	Ingelvac	3 Log	935	33	1
3	Ingelvac	3 Log	935	35	1
3	Ingelvac	3 Log	935	38	1
3	Ingelvac	3 Log	935	42	1
3	Ingelvac	3 Log	935	49	0
3	Ingelvac	3 Log	935	56	1
3	Ingelvac	3 Log	935	63	1
3	Ingelvac	3 Log	935	70	0
4	Control	4 Log	830	0	0
4	Control	4 Log	830	7	0
4	Control	4 Log	830	21	0
4	Control	4 Log	830	28	0
4	Control	4 Log	830	31	1
4	Control	4 Log	830	33	1
4	Control	4 Log	830	35	1
4	Control	4 Log	830	38	1
4	Control	4 Log	830	42	1
4	Control	4 Log	830	49	1
4	Control	4 Log	830	56	1
4	Control	4 Log	830	63	0
4	Control	4 Log	830	70	0
4	Control	4 Log	835	0	0
4	Control	4 Log	835	7	0
4	Control	4 Log	835	21	0
4	Control	4 Log	835	28	0
4	Control	4 Log	835	31	1
4	Control	4 Log	835	33	1
4	Control	4 Log	835	35	1
4	Control	4 Log	835	38	1
4	Control	4 Log	835	42	1
4	Control	4 Log	835	49	1
4	Control	4 Log	835	56	1
4	Control	4 Log	835	63	0
4	Control	4 Log	835	70	0
4	Control	4 Log	845	0	0
4	Control	4 Log	845	7	0
4	Control	4 Log	845	21	0
4	Control	4 Log	845	28	0
4	Control	4 Log	845	31	1
4	Control	4 Log	845	33	1
4	Control	4 Log	845	35	1
4	Control	4 Log	845	38	1
4	Control	4 Log	845	42	1
4	Control	4 Log	845	49	1
4	Control	4 Log	845	56	0
4	Control	4 Log	845	63	1
4	Control	4 Log	845	70	0
4	Control	4 Log	848	0	0
4	Control	4 Log	848	7	0
4	Control	4 Log	848	21	0
4	Control	4 Log	848	28	0
4	Control	4 Log	848	31	1
4	Control	4 Log	848	33	1
4	Control	4 Log	848	35	1
4	Control	4 Log	848	38	1
4	Control	4 Log	848	42	1
4	Control	4 Log	848	49	1
4	Control	4 Log	848	56	1
4	Control	4 Log	848	63	1
4	Control	4 Log	848	70	0
4	Control	4 Log	860	0	0
4	Control	4 Log	860	7	0
4	Control	4 Log	860	21	0
4	Control	4 Log	860	28	0
4	Control	4 Log	860	31	1
4	Control	4 Log	860	33	1
4	Control	4 Log	860	35	1
4	Control	4 Log	860	38	1
4	Control	4 Log	860	42	1
4	Control	4 Log	860	49	1
4	Control	4 Log	860	56	1
4	Control	4 Log	860	63	1
4	Control	4 Log	860	70	0
4	Control	4 Log	865	0	0
4	Control	4 Log	865	7	0
4	Control	4 Log	865	21	0
4	Control	4 Log	865	28	0
4	Control	4 Log	865	31	1
4	Control	4 Log	865	33	1
4	Control	4 Log	865	35	1
4	Control	4 Log	865	38	1
4	Control	4 Log	865	42	1
4	Control	4 Log	865	49	1
4	Control	4 Log	865	56	1
4	Control	4 Log	865	63	0
4	Control	4 Log	865	70	0
4	Control	4 Log	897	0	0
4	Control	4 Log	897	7	0
4	Control	4 Log	897	21	0
4	Control	4 Log	897	28	0
4	Control	4 Log	897	31	1
4	Control	4 Log	897	33	1
4	Control	4 Log	897	35	1
4	Control	4 Log	897	38	1
4	Control	4 Log	897	42	1
4	Control	4 Log	897	49	1
4	Control	4 Log	897	56	1
4	Control	4 Log	897	63	1
4	Control	4 Log	897	70	0
4	Control	4 Log	898	0	0
4	Control	4 Log	898	7	0
4	Control	4 Log	898	21	0
4	Control	4 Log	898	28	0
4	Control	4 Log	898	31	1
4	Control	4 Log	898	33	1
4	Control	4 Log	898	35	1
4	Control	4 Log	898	38	1
4	Control	4 Log	898	42	1
4	Control	4 Log	898	49	1
4	Control	4 Log	898	56	1
4	Control	4 Log	898	63	1
4	Control	4 Log	898	70	1
4	Control	4 Log	939	0	0
4	Control	4 Log	939	7	0
4	Control	4 Log	939	21	0
4	Control	4 Log	939	28	0
4	Control	4 Log	939	31	1
4	Control	4 Log	939	33	1
4	Control	4 Log	939	35	1
4	Control	4 Log	939	38	1
4	Control	4 Log	939	42	1
4	Control	4 Log	939	49	1
4	Control	4 Log	939	56	1
4	Control	4 Log	939	63	1
4	Control	4 Log	939	70	0
4	Control	4 Log	942	0	0
4	Control	4 Log	942	7	0
4	Control	4 Log	942	21	0
4	Control	4 Log	942	28	0
4	Control	4 Log	942	31	1
4	Control	4 Log	942	33	1
4	Control	4 Log	942	35	1
4	Control	4 Log	942	38	1
4	Control	4 Log	942	42	1
4	Control	4 Log	942	49	1
4	Control	4 Log	942	56	1
4	Control	4 Log	942	63	0
4	Control	4 Log	942	70	0
4	Ingelvac	4 Log	819	0	0
4	Ingelvac	4 Log	819	7	1
4	Ingelvac	4 Log	819	21	1
4	Ingelvac	4 Log	819	28	1
4	Ingelvac	4 Log	819	31	1
4	Ingelvac	4 Log	819	33	1
4	Ingelvac	4 Log	819	35	1
4	Ingelvac	4 Log	819	38	1
4	Ingelvac	4 Log	819	42	1
4	Ingelvac	4 Log	819	49	1
4	Ingelvac	4 Log	819	56	0
4	Ingelvac	4 Log	819	63	0
4	Ingelvac	4 Log	819	70	0
4	Ingelvac	4 Log	826	0	0
4	Ingelvac	4 Log	826	7	1
4	Ingelvac	4 Log	826	21	1
4	Ingelvac	4 Log	826	28	1
4	Ingelvac	4 Log	826	31	1
4	Ingelvac	4 Log	826	33	1
4	Ingelvac	4 Log	826	35	1
4	Ingelvac	4 Log	826	38	1
4	Ingelvac	4 Log	826	42	1
4	Ingelvac	4 Log	826	49	1
4	Ingelvac	4 Log	826	56	0
4	Ingelvac	4 Log	826	63	0
4	Ingelvac	4 Log	826	70	0
4	Ingelvac	4 Log	838	0	0
4	Ingelvac	4 Log	838	7	1
4	Ingelvac	4 Log	838	21	1
4	Ingelvac	4 Log	838	28	1
4	Ingelvac	4 Log	838	31	1
4	Ingelvac	4 Log	838	33	1
4	Ingelvac	4 Log	838	35	1
4	Ingelvac	4 Log	838	38	1
4	Ingelvac	4 Log	838	42	0
4	Ingelvac	4 Log	838	49	0
4	Ingelvac	4 Log	838	56	1
4	Ingelvac	4 Log	838	63	0
4	Ingelvac	4 Log	838	70	0
4	Ingelvac	4 Log	868	0	0
4	Ingelvac	4 Log	868	7	1
4	Ingelvac	4 Log	868	21	1
4	Ingelvac	4 Log	868	28	1
4	Ingelvac	4 Log	868	31	1
4	Ingelvac	4 Log	868	33	1
4	Ingelvac	4 Log	868	35	1
4	Ingelvac	4 Log	868	38	1
4	Ingelvac	4 Log	868	42	1
4	Ingelvac	4 Log	868	49	1
4	Ingelvac	4 Log	868	56	1
4	Ingelvac	4 Log	868	63	1
4	Ingelvac	4 Log	868	70	1
4	Ingelvac	4 Log	889	0	0
4	Ingelvac	4 Log	889	7	1
4	Ingelvac	4 Log	889	21	1
4	Ingelvac	4 Log	889	28	0
4	Ingelvac	4 Log	889	31	1
4	Ingelvac	4 Log	889	33	1
4	Ingelvac	4 Log	889	35	1
4	Ingelvac	4 Log	889	38	1
4	Ingelvac	4 Log	889	42	1
4	Ingelvac	4 Log	889	49	1
4	Ingelvac	4 Log	889	56	0
4	Ingelvac	4 Log	889	63	0
4	Ingelvac	4 Log	889	70	0
4	Ingelvac	4 Log	896	0	0
4	Ingelvac	4 Log	896	7	0
4	Ingelvac	4 Log	896	21	1
4	Ingelvac	4 Log	896	28	1
4	Ingelvac	4 Log	896	31	1
4	Ingelvac	4 Log	896	33	1
4	Ingelvac	4 Log	896	35	1
4	Ingelvac	4 Log	896	38	1
4	Ingelvac	4 Log	896	42	1
4	Ingelvac	4 Log	896	49	0
4	Ingelvac	4 Log	896	56	0
4	Ingelvac	4 Log	896	63	0
4	Ingelvac	4 Log	896	70	0
4	Ingelvac	4 Log	907	0	0
4	Ingelvac	4 Log	907	7	1
4	Ingelvac	4 Log	907	21	1
4	Ingelvac	4 Log	907	28	1
4	Ingelvac	4 Log	907	31	1
4	Ingelvac	4 Log	907	33	1
4	Ingelvac	4 Log	907	35	1
4	Ingelvac	4 Log	907	38	1
4	Ingelvac	4 Log	907	42	1
4	Ingelvac	4 Log	907	49	0
4	Ingelvac	4 Log	907	56	1
4	Ingelvac	4 Log	907	63	0
4	Ingelvac	4 Log	907	70	0
4	Ingelvac	4 Log	941	0	0
4	Ingelvac	4 Log	941	7	1
4	Ingelvac	4 Log	941	21	1
4	Ingelvac	4 Log	941	28	1
4	Ingelvac	4 Log	941	31	1
4	Ingelvac	4 Log	941	33	1
4	Ingelvac	4 Log	941	35	1
4	Ingelvac	4 Log	941	38	1
4	Ingelvac	4 Log	941	42	1
4	Ingelvac	4 Log	941	49	1
4	Ingelvac	4 Log	941	56	1
4	Ingelvac	4 Log	941	63	1
4	Ingelvac	4 Log	941	70	0
5	Ingelvac	None	803	0	0
5	Ingelvac	None	803	7	1
5	Ingelvac	None	803	21	1
5	Ingelvac	None	803	28	1
5	Ingelvac	None	803	31	1
5	Ingelvac	None	803	33	1
5	Ingelvac	None	803	35	1
5	Ingelvac	None	803	38	1
5	Ingelvac	None	803	42	1
5	Ingelvac	None	803	49	1
5	Ingelvac	None	803	56	0
5	Ingelvac	None	803	63	0
5	Ingelvac	None	803	70	0
5	Ingelvac	None	813	0	0
5	Ingelvac	None	813	7	1
5	Ingelvac	None	813	21	1
5	Ingelvac	None	813	28	1
5	Ingelvac	None	813	31	0
5	Ingelvac	None	813	33	0
5	Ingelvac	None	813	35	0
5	Ingelvac	None	813	38	0
5	Ingelvac	None	813	42	1
5	Ingelvac	None	813	49	0
5	Ingelvac	None	813	56	0
5	Ingelvac	None	813	63	0
5	Ingelvac	None	813	70	1
5	Ingelvac	None	834	0	0
5	Ingelvac	None	834	7	1
5	Ingelvac	None	834	21	1
5	Ingelvac	None	834	28	1
5	Ingelvac	None	834	31	1
5	Ingelvac	None	834	33	1
5	Ingelvac	None	834	35	1
5	Ingelvac	None	834	38	1
5	Ingelvac	None	834	42	0
5	Ingelvac	None	834	49	1
5	Ingelvac	None	834	56	0
5	Ingelvac	None	834	63	0
5	Ingelvac	None	834	70	0
5	Ingelvac	None	871	0	0
5	Ingelvac	None	871	7	1
5	Ingelvac	None	871	21	1
5	Ingelvac	None	871	28	1
5	Ingelvac	None	871	31	1
5	Ingelvac	None	871	33	1
5	Ingelvac	None	871	35	1
5	Ingelvac	None	871	38	0
5	Ingelvac	None	871	42	0
5	Ingelvac	None	871	49	1
5	Ingelvac	None	871	56	0
5	Ingelvac	None	871	63	0
5	Ingelvac	None	871	70	0
5	Ingelvac	None	879	0	0
5	Ingelvac	None	879	7	1
5	Ingelvac	None	879	21	1
5	Ingelvac	None	879	28	1
5	Ingelvac	None	879	31	1
5	Ingelvac	None	879	33	1
5	Ingelvac	None	879	35	1
5	Ingelvac	None	879	38	1
5	Ingelvac	None	879	42	1
5	Ingelvac	None	879	49	0
5	Ingelvac	None	879	56	1
5	Ingelvac	None	879	63	0
5	Ingelvac	None	879	70	1
5	Ingelvac	None	893	0	0
5	Ingelvac	None	893	7	1
5	Ingelvac	None	893	21	1
5	Ingelvac	None	893	28	1
5	Ingelvac	None	893	31	1
5	Ingelvac	None	893	33	1
5	Ingelvac	None	893	35	1
5	Ingelvac	None	893	38	1
5	Ingelvac	None	893	42	1
5	Ingelvac	None	893	49	1
5	Ingelvac	None	893	56	0
5	Ingelvac	None	893	63	0
5	Ingelvac	None	893	70	0
5	Ingelvac	None	918	0	0
5	Ingelvac	None	918	7	1
5	Ingelvac	None	918	21	1
5	Ingelvac	None	918	28	1
5	Ingelvac	None	918	31	1
5	Ingelvac	None	918	33	1
5	Ingelvac	None	918	35	1
5	Ingelvac	None	918	38	1
5	Ingelvac	None	918	42	1
5	Ingelvac	None	918	49	1
5	Ingelvac	None	918	56	0
5	Ingelvac	None	918	63	0
5	Ingelvac	None	918	70	0
5	Ingelvac	None	929	0	0
5	Ingelvac	None	929	7	1
5	Ingelvac	None	929	21	1
5	Ingelvac	None	929	28	1
5	Ingelvac	None	929	31	1
5	Ingelvac	None	929	33	1
5	Ingelvac	None	929	35	1
5	Ingelvac	None	929	38	1
5	Ingelvac	None	929	42	0
5	Ingelvac	None	929	49	0
5	Ingelvac	None	929	56	0
5	Ingelvac	None	929	63	0
5	Ingelvac	None	929	70	0
5	Ingelvac	None	947	0	0
5	Ingelvac	None	947	7	1
5	Ingelvac	None	947	21	1
5	Ingelvac	None	947	28	1
5	Ingelvac	None	947	31	0
5	Ingelvac	None	947	33	1
5	Ingelvac	None	947	35	1
5	Ingelvac	None	947	38	1
5	Ingelvac	None	947	42	0
5	Ingelvac	None	947	49	1
5	Ingelvac	None	947	56	0
5	Ingelvac	None	947	63	0
5	Ingelvac	None	947	70	0
5	Ingelvac	None	955	0	0
5	Ingelvac	None	955	7	1
5	Ingelvac	None	955	21	1
5	Ingelvac	None	955	28	1
5	Ingelvac	None	955	31	0
5	Ingelvac	None	955	33	1
5	Ingelvac	None	955	35	1
5	Ingelvac	None	955	38	1
5	Ingelvac	None	955	42	0
5	Ingelvac	None	955	49	0
5	Ingelvac	None	955	56	1
5	Ingelvac	None	955	63	0
5	Ingelvac	None	955	70	0

## Sheet: Pyrexia
Group	Vaccine Group	Challenge	Animal	Study Day	Pyrexia
1	Control	<1.5 Log	806	27	0
1	Control	<1.5 Log	806	28	0
1	Control	<1.5 Log	806	29	0
1	Control	<1.5 Log	806	30	0
1	Control	<1.5 Log	806	31	0
1	Control	<1.5 Log	806	32	0
1	Control	<1.5 Log	806	33	0
1	Control	<1.5 Log	806	34	1
1	Control	<1.5 Log	806	35	1
1	Control	<1.5 Log	806	36	1
1	Control	<1.5 Log	806	37	1
1	Control	<1.5 Log	806	38	0
1	Control	<1.5 Log	806	39	0
1	Control	<1.5 Log	806	40	0
1	Control	<1.5 Log	806	41	0
1	Control	<1.5 Log	806	42	1
1	Control	<1.5 Log	809	27	0
1	Control	<1.5 Log	809	28	0
1	Control	<1.5 Log	809	29	1
1	Control	<1.5 Log	809	30	1
1	Control	<1.5 Log	809	31	0
1	Control	<1.5 Log	809	32	0
1	Control	<1.5 Log	809	33	0
1	Control	<1.5 Log	809	34	1
1	Control	<1.5 Log	809	35	0
1	Control	<1.5 Log	809	36	1
1	Control	<1.5 Log	809	37	1
1	Control	<1.5 Log	809	38	1
1	Control	<1.5 Log	809	39	1
1	Control	<1.5 Log	809	40	1
1	Control	<1.5 Log	809	41	1
1	Control	<1.5 Log	809	42	1
1	Control	<1.5 Log	825	27	0
1	Control	<1.5 Log	825	28	0
1	Control	<1.5 Log	825	29	1
1	Control	<1.5 Log	825	30	0
1	Control	<1.5 Log	825	31	0
1	Control	<1.5 Log	825	32	0
1	Control	<1.5 Log	825	33	0
1	Control	<1.5 Log	825	34	1
1	Control	<1.5 Log	825	35	0
1	Control	<1.5 Log	825	36	0
1	Control	<1.5 Log	825	37	0
1	Control	<1.5 Log	825	38	0
1	Control	<1.5 Log	825	39	0
1	Control	<1.5 Log	825	40	1
1	Control	<1.5 Log	825	41	1
1	Control	<1.5 Log	825	42	1
1	Control	<1.5 Log	870	27	0
1	Control	<1.5 Log	870	28	0
1	Control	<1.5 Log	870	29	1
1	Control	<1.5 Log	870	30	0
1	Control	<1.5 Log	870	31	0
1	Control	<1.5 Log	870	32	0
1	Control	<1.5 Log	870	33	0
1	Control	<1.5 Log	870	34	0
1	Control	<1.5 Log	870	35	0
1	Control	<1.5 Log	870	36	1
1	Control	<1.5 Log	870	37	0
1	Control	<1.5 Log	870	38	0
1	Control	<1.5 Log	870	39	1
1	Control	<1.5 Log	870	40	1
1	Control	<1.5 Log	870	41	1
1	Control	<1.5 Log	870	42	1
1	Control	<1.5 Log	880	27	0
1	Control	<1.5 Log	880	28	0
1	Control	<1.5 Log	880	29	0
1	Control	<1.5 Log	880	30	0
1	Control	<1.5 Log	880	31	0
1	Control	<1.5 Log	880	32	0
1	Control	<1.5 Log	880	33	0
1	Control	<1.5 Log	880	34	0
1	Control	<1.5 Log	880	35	1
1	Control	<1.5 Log	880	36	0
1	Control	<1.5 Log	880	37	0
1	Control	<1.5 Log	880	38	0
1	Control	<1.5 Log	880	39	1
1	Control	<1.5 Log	880	40	0
1	Control	<1.5 Log	880	41	1
1	Control	<1.5 Log	880	42	0
1	Control	<1.5 Log	925	27	0
1	Control	<1.5 Log	925	28	0
1	Control	<1.5 Log	925	29	1
1	Control	<1.5 Log	925	30	0
1	Control	<1.5 Log	925	31	0
1	Control	<1.5 Log	925	32	0
1	Control	<1.5 Log	925	33	0
1	Control	<1.5 Log	925	34	1
1	Control	<1.5 Log	925	35	1
1	Control	<1.5 Log	925	36	0
1	Control	<1.5 Log	925	37	0
1	Control	<1.5 Log	925	38	1
1	Control	<1.5 Log	925	39	1
1	Control	<1.5 Log	925	40	1
1	Control	<1.5 Log	925	41	1
1	Control	<1.5 Log	925	42	1
1	Control	<1.5 Log	933	27	0
1	Control	<1.5 Log	933	28	0
1	Control	<1.5 Log	933	29	1
1	Control	<1.5 Log	933	30	0
1	Control	<1.5 Log	933	31	0
1	Control	<1.5 Log	933	32	0
1	Control	<1.5 Log	933	33	0
1	Control	<1.5 Log	933	34	1
1	Control	<1.5 Log	933	35	1
1	Control	<1.5 Log	933	36	0
1	Control	<1.5 Log	933	37	0
1	Control	<1.5 Log	933	38	0
1	Control	<1.5 Log	933	39	0
1	Control	<1.5 Log	933	40	0
1	Control	<1.5 Log	933	41	0
1	Control	<1.5 Log	933	42	0
1	Control	<1.5 Log	943	27	0
1	Control	<1.5 Log	943	28	0
1	Control	<1.5 Log	943	29	1
1	Control	<1.5 Log	943	30	0
1	Control	<1.5 Log	943	31	0
1	Control	<1.5 Log	943	32	0
1	Control	<1.5 Log	943	33	0
1	Control	<1.5 Log	943	34	1
1	Control	<1.5 Log	943	35	0
1	Control	<1.5 Log	943	36	0
1	Control	<1.5 Log	943	37	0
1	Control	<1.5 Log	943	38	0
1	Control	<1.5 Log	943	39	1
1	Control	<1.5 Log	943	40	0
1	Control	<1.5 Log	943	41	1
1	Control	<1.5 Log	943	42	0
1	Control	<1.5 Log	944	27	0
1	Control	<1.5 Log	944	28	0
1	Control	<1.5 Log	944	29	1
1	Control	<1.5 Log	944	30	0
1	Control	<1.5 Log	944	31	0
1	Control	<1.5 Log	944	32	0
1	Control	<1.5 Log	944	33	0
1	Control	<1.5 Log	944	34	1
1	Control	<1.5 Log	944	35	1
1	Control	<1.5 Log	944	36	1
1	Control	<1.5 Log	944	37	0
1	Control	<1.5 Log	944	38	0
1	Control	<1.5 Log	944	39	1
1	Control	<1.5 Log	944	40	1
1	Control	<1.5 Log	944	41	0
1	Control	<1.5 Log	944	42	1
1	Control	<1.5 Log	954	27	0
1	Control	<1.5 Log	954	28	0
1	Control	<1.5 Log	954	29	1
1	Control	<1.5 Log	954	30	0
1	Control	<1.5 Log	954	31	0
1	Control	<1.5 Log	954	32	0
1	Control	<1.5 Log	954	33	1
1	Control	<1.5 Log	954	34	1
1	Control	<1.5 Log	954	35	0
1	Control	<1.5 Log	954	36	1
1	Control	<1.5 Log	954	37	1
1	Control	<1.5 Log	954	38	1
1	Control	<1.5 Log	954	39	0
1	Control	<1.5 Log	954	40	1
1	Control	<1.5 Log	954	41	1
1	Control	<1.5 Log	954	42	1
1	Ingelvac	<1.5 Log	808	27	0
1	Ingelvac	<1.5 Log	808	28	0
1	Ingelvac	<1.5 Log	808	29	0
1	Ingelvac	<1.5 Log	808	30	0
1	Ingelvac	<1.5 Log	808	31	0
1	Ingelvac	<1.5 Log	808	32	0
1	Ingelvac	<1.5 Log	808	33	1
1	Ingelvac	<1.5 Log	808	34	0
1	Ingelvac	<1.5 Log	808	35	0
1	Ingelvac	<1.5 Log	808	36	1
1	Ingelvac	<1.5 Log	808	37	0
1	Ingelvac	<1.5 Log	808	38	0
1	Ingelvac	<1.5 Log	808	39	0
1	Ingelvac	<1.5 Log	808	40	0
1	Ingelvac	<1.5 Log	808	41	0
1	Ingelvac	<1.5 Log	808	42	0
1	Ingelvac	<1.5 Log	810	27	0
1	Ingelvac	<1.5 Log	810	28	0
1	Ingelvac	<1.5 Log	810	29	0
1	Ingelvac	<1.5 Log	810	30	0
1	Ingelvac	<1.5 Log	810	31	0
1	Ingelvac	<1.5 Log	810	32	1
1	Ingelvac	<1.5 Log	810	33	0
1	Ingelvac	<1.5 Log	810	34	0
1	Ingelvac	<1.5 Log	810	35	0
1	Ingelvac	<1.5 Log	810	36	0
1	Ingelvac	<1.5 Log	810	37	0
1	Ingelvac	<1.5 Log	810	38	0
1	Ingelvac	<1.5 Log	810	39	0
1	Ingelvac	<1.5 Log	810	40	0
1	Ingelvac	<1.5 Log	810	41	0
1	Ingelvac	<1.5 Log	810	42	0
1	Ingelvac	<1.5 Log	822	27	0
1	Ingelvac	<1.5 Log	822	28	0
1	Ingelvac	<1.5 Log	822	29	0
1	Ingelvac	<1.5 Log	822	30	0
1	Ingelvac	<1.5 Log	822	31	0
1	Ingelvac	<1.5 Log	822	32	1
1	Ingelvac	<1.5 Log	822	33	1
1	Ingelvac	<1.5 Log	822	34	0
1	Ingelvac	<1.5 Log	822	35	0
1	Ingelvac	<1.5 Log	822	36	0
1	Ingelvac	<1.5 Log	822	37	0
1	Ingelvac	<1.5 Log	822	38	0
1	Ingelvac	<1.5 Log	822	39	0
1	Ingelvac	<1.5 Log	822	40	0
1	Ingelvac	<1.5 Log	822	41	0
1	Ingelvac	<1.5 Log	822	42	1
1	Ingelvac	<1.5 Log	875	27	1
1	Ingelvac	<1.5 Log	875	28	0
1	Ingelvac	<1.5 Log	875	29	0
1	Ingelvac	<1.5 Log	875	30	0
1	Ingelvac	<1.5 Log	875	31	0
1	Ingelvac	<1.5 Log	875	32	1
1	Ingelvac	<1.5 Log	875	33	0
1	Ingelvac	<1.5 Log	875	34	0
1	Ingelvac	<1.5 Log	875	35	0
1	Ingelvac	<1.5 Log	875	36	0
1	Ingelvac	<1.5 Log	875	37	0
1	Ingelvac	<1.5 Log	875	38	1
1	Ingelvac	<1.5 Log	875	39	0
1	Ingelvac	<1.5 Log	875	40	0
1	Ingelvac	<1.5 Log	875	41	0
1	Ingelvac	<1.5 Log	875	42	0
1	Ingelvac	<1.5 Log	882	27	0
1	Ingelvac	<1.5 Log	882	28	0
1	Ingelvac	<1.5 Log	882	29	1
1	Ingelvac	<1.5 Log	882	30	0
1	Ingelvac	<1.5 Log	882	31	1
1	Ingelvac	<1.5 Log	882	32	0
1	Ingelvac	<1.5 Log	882	33	0
1	Ingelvac	<1.5 Log	882	34	0
1	Ingelvac	<1.5 Log	882	35	0
1	Ingelvac	<1.5 Log	882	36	0
1	Ingelvac	<1.5 Log	882	37	0
1	Ingelvac	<1.5 Log	882	38	0
1	Ingelvac	<1.5 Log	882	39	0
1	Ingelvac	<1.5 Log	882	40	0
1	Ingelvac	<1.5 Log	882	41	0
1	Ingelvac	<1.5 Log	882	42	0
1	Ingelvac	<1.5 Log	922	27	0
1	Ingelvac	<1.5 Log	922	28	0
1	Ingelvac	<1.5 Log	922	29	0
1	Ingelvac	<1.5 Log	922	30	0
1	Ingelvac	<1.5 Log	922	31	0
1	Ingelvac	<1.5 Log	922	32	0
1	Ingelvac	<1.5 Log	922	33	0
1	Ingelvac	<1.5 Log	922	34	0
1	Ingelvac	<1.5 Log	922	35	0
1	Ingelvac	<1.5 Log	922	36	0
1	Ingelvac	<1.5 Log	922	37	0
1	Ingelvac	<1.5 Log	922	38	0
1	Ingelvac	<1.5 Log	922	39	0
1	Ingelvac	<1.5 Log	922	40	0
1	Ingelvac	<1.5 Log	922	41	0
1	Ingelvac	<1.5 Log	922	42	0
1	Ingelvac	<1.5 Log	926	27	0
1	Ingelvac	<1.5 Log	926	28	0
1	Ingelvac	<1.5 Log	926	29	0
1	Ingelvac	<1.5 Log	926	30	0
1	Ingelvac	<1.5 Log	926	31	0
1	Ingelvac	<1.5 Log	926	32	0
1	Ingelvac	<1.5 Log	926	33	0
1	Ingelvac	<1.5 Log	926	34	0
1	Ingelvac	<1.5 Log	926	35	0
1	Ingelvac	<1.5 Log	926	36	0
1	Ingelvac	<1.5 Log	926	37	0
1	Ingelvac	<1.5 Log	926	38	0
1	Ingelvac	<1.5 Log	926	39	0
1	Ingelvac	<1.5 Log	926	40	0
1	Ingelvac	<1.5 Log	926	41	0
1	Ingelvac	<1.5 Log	926	42	0
1	Ingelvac	<1.5 Log	934	27	1
1	Ingelvac	<1.5 Log	934	28	0
1	Ingelvac	<1.5 Log	934	29	0
1	Ingelvac	<1.5 Log	934	30	0
1	Ingelvac	<1.5 Log	934	31	0
1	Ingelvac	<1.5 Log	934	32	1
1	Ingelvac	<1.5 Log	934	33	0
1	Ingelvac	<1.5 Log	934	34	1
1	Ingelvac	<1.5 Log	934	35	0
1	Ingelvac	<1.5 Log	934	36	0
1	Ingelvac	<1.5 Log	934	37	0
1	Ingelvac	<1.5 Log	934	38	0
1	Ingelvac	<1.5 Log	934	39	0
1	Ingelvac	<1.5 Log	934	40	0
1	Ingelvac	<1.5 Log	934	41	0
1	Ingelvac	<1.5 Log	934	42	1
1	Ingelvac	<1.5 Log	945	27	0
1	Ingelvac	<1.5 Log	945	28	0
1	Ingelvac	<1.5 Log	945	29	0
1	Ingelvac	<1.5 Log	945	30	0
1	Ingelvac	<1.5 Log	945	31	0
1	Ingelvac	<1.5 Log	945	32	0
1	Ingelvac	<1.5 Log	945	33	0
1	Ingelvac	<1.5 Log	945	34	0
1	Ingelvac	<1.5 Log	945	35	0
1	Ingelvac	<1.5 Log	945	36	0
1	Ingelvac	<1.5 Log	945	37	0
1	Ingelvac	<1.5 Log	945	38	0
1	Ingelvac	<1.5 Log	945	39	0
1	Ingelvac	<1.5 Log	945	40	0
1	Ingelvac	<1.5 Log	945	41	0
1	Ingelvac	<1.5 Log	945	42	0
1	Ingelvac	<1.5 Log	952	27	1
1	Ingelvac	<1.5 Log	952	28	0
1	Ingelvac	<1.5 Log	952	29	0
1	Ingelvac	<1.5 Log	952	30	0
1	Ingelvac	<1.5 Log	952	31	0
1	Ingelvac	<1.5 Log	952	32	0
1	Ingelvac	<1.5 Log	952	33	1
1	Ingelvac	<1.5 Log	952	34	0
1	Ingelvac	<1.5 Log	952	35	0
1	Ingelvac	<1.5 Log	952	36	0
1	Ingelvac	<1.5 Log	952	37	0
1	Ingelvac	<1.5 Log	952	38	0
1	Ingelvac	<1.5 Log	952	39	0
1	Ingelvac	<1.5 Log	952	40	0
1	Ingelvac	<1.5 Log	952	41	0
1	Ingelvac	<1.5 Log	952	42	0
2	Control	2 Log	804	27	0
2	Control	2 Log	804	28	0
2	Control	2 Log	804	29	1
2	Control	2 Log	804	30	1
2	Control	2 Log	804	31	1
2	Control	2 Log	804	32	1
2	Control	2 Log	804	33	0
2	Control	2 Log	804	34	1
2	Control	2 Log	804	35	1
2	Control	2 Log	804	36	1
2	Control	2 Log	804	37	1
2	Control	2 Log	804	38	1
2	Control	2 Log	804	39	1
2	Control	2 Log	804	40	1
2	Control	2 Log	804	41	1
2	Control	2 Log	804	42	1
2	Control	2 Log	812	27	1
2	Control	2 Log	812	28	0
2	Control	2 Log	812	29	0
2	Control	2 Log	812	30	0
2	Control	2 Log	812	31	1
2	Control	2 Log	812	32	1
2	Control	2 Log	812	33	1
2	Control	2 Log	812	34	1
2	Control	2 Log	812	35	1
2	Control	2 Log	812	36	1
2	Control	2 Log	812	37	1
2	Control	2 Log	812	38	1
2	Control	2 Log	812	39	1
2	Control	2 Log	812	40	1
2	Control	2 Log	812	41	1
2	Control	2 Log	812	42	1
2	Control	2 Log	824	27	0
2	Control	2 Log	824	28	0
2	Control	2 Log	824	29	0
2	Control	2 Log	824	30	0
2	Control	2 Log	824	31	1
2	Control	2 Log	824	32	1
2	Control	2 Log	824	33	0
2	Control	2 Log	824	34	0
2	Control	2 Log	824	35	1
2	Control	2 Log	824	36	1
2	Control	2 Log	824	37	1
2	Control	2 Log	824	38	1
2	Control	2 Log	824	39	1
2	Control	2 Log	824	40	1
2	Control	2 Log	824	41	0
2	Control	2 Log	824	42	0
2	Control	2 Log	866	27	0
2	Control	2 Log	866	28	0
2	Control	2 Log	866	29	1
2	Control	2 Log	866	30	0
2	Control	2 Log	866	31	1
2	Control	2 Log	866	32	0
2	Control	2 Log	866	33	1
2	Control	2 Log	866	34	1
2	Control	2 Log	866	35	1
2	Control	2 Log	866	36	0
2	Control	2 Log	866	37	1
2	Control	2 Log	866	38	1
2	Control	2 Log	866	39	1
2	Control	2 Log	866	40	0
2	Control	2 Log	866	41	1
2	Control	2 Log	866	42	1
2	Control	2 Log	874	27	0
2	Control	2 Log	874	28	0
2	Control	2 Log	874	29	0
2	Control	2 Log	874	30	0
2	Control	2 Log	874	31	0
2	Control	2 Log	874	32	1
2	Control	2 Log	874	33	0
2	Control	2 Log	874	34	0
2	Control	2 Log	874	35	0
2	Control	2 Log	874	36	1
2	Control	2 Log	874	37	0
2	Control	2 Log	874	38	0
2	Control	2 Log	874	39	0
2	Control	2 Log	874	40	0
2	Control	2 Log	874	41	1
2	Control	2 Log	874	42	1
2	Control	2 Log	878	27	0
2	Control	2 Log	878	28	0
2	Control	2 Log	878	29	0
2	Control	2 Log	878	30	0
2	Control	2 Log	878	31	0
2	Control	2 Log	878	32	1
2	Control	2 Log	878	33	1
2	Control	2 Log	878	34	1
2	Control	2 Log	878	35	1
2	Control	2 Log	878	36	1
2	Control	2 Log	878	37	1
2	Control	2 Log	878	38	1
2	Control	2 Log	878	39	1
2	Control	2 Log	878	40	0
2	Control	2 Log	878	41	1
2	Control	2 Log	878	42	1
2	Control	2 Log	919	27	0
2	Control	2 Log	919	28	1
2	Control	2 Log	919	29	0
2	Control	2 Log	919	30	0
2	Control	2 Log	919	31	0
2	Control	2 Log	919	32	1
2	Control	2 Log	919	33	1
2	Control	2 Log	919	34	1
2	Control	2 Log	919	35	1
2	Control	2 Log	919	36	1
2	Control	2 Log	919	37	1
2	Control	2 Log	919	38	1
2	Control	2 Log	919	39	1
2	Control	2 Log	919	40	1
2	Control	2 Log	919	41	1
2	Control	2 Log	919	42	1
2	Control	2 Log	930	27	0
2	Control	2 Log	930	28	1
2	Control	2 Log	930	29	0
2	Control	2 Log	930	30	0
2	Control	2 Log	930	31	0
2	Control	2 Log	930	32	1
2	Control	2 Log	930	33	1
2	Control	2 Log	930	34	1
2	Control	2 Log	930	35	1
2	Control	2 Log	930	36	1
2	Control	2 Log	930	37	0
2	Control	2 Log	930	38	1
2	Control	2 Log	930	39	0
2	Control	2 Log	930	40	1
2	Control	2 Log	930	41	1
2	Control	2 Log	930	42	1
2	Control	2 Log	948	27	0
2	Control	2 Log	948	28	1
2	Control	2 Log	948	29	1
2	Control	2 Log	948	30	1
2	Control	2 Log	948	31	1
2	Control	2 Log	948	32	1
2	Control	2 Log	948	33	1
2	Control	2 Log	948	34	1
2	Control	2 Log	948	35	1
2	Control	2 Log	948	36	1
2	Control	2 Log	948	37	1
2	Control	2 Log	948	38	1
2	Control	2 Log	948	39	1
2	Control	2 Log	948	40	1
2	Control	2 Log	948	41	1
2	Control	2 Log	948	42	1
2	Control	2 Log	950	27	0
2	Control	2 Log	950	28	0
2	Control	2 Log	950	29	1
2	Control	2 Log	950	30	0
2	Control	2 Log	950	31	1
2	Control	2 Log	950	32	1
2	Control	2 Log	950	33	0
2	Control	2 Log	950	34	1
2	Control	2 Log	950	35	1
2	Control	2 Log	950	36	1
2	Control	2 Log	950	37	1
2	Control	2 Log	950	38	1
2	Control	2 Log	950	39	1
2	Control	2 Log	950	40	0
2	Control	2 Log	950	41	0
2	Control	2 Log	950	42	0
2	Ingelvac	2 Log	805	27	0
2	Ingelvac	2 Log	805	28	0
2	Ingelvac	2 Log	805	29	0
2	Ingelvac	2 Log	805	30	0
2	Ingelvac	2 Log	805	31	0
2	Ingelvac	2 Log	805	32	0
2	Ingelvac	2 Log	805	33	0
2	Ingelvac	2 Log	805	34	0
2	Ingelvac	2 Log	805	35	0
2	Ingelvac	2 Log	805	36	0
2	Ingelvac	2 Log	805	37	0
2	Ingelvac	2 Log	805	38	0
2	Ingelvac	2 Log	805	39	0
2	Ingelvac	2 Log	805	40	0
2	Ingelvac	2 Log	805	41	0
2	Ingelvac	2 Log	805	42	0
2	Ingelvac	2 Log	811	27	0
2	Ingelvac	2 Log	811	28	0
2	Ingelvac	2 Log	811	29	0
2	Ingelvac	2 Log	811	30	0
2	Ingelvac	2 Log	811	31	0
2	Ingelvac	2 Log	811	32	0
2	Ingelvac	2 Log	811	33	0
2	Ingelvac	2 Log	811	34	0
2	Ingelvac	2 Log	811	35	0
2	Ingelvac	2 Log	811	36	0
2	Ingelvac	2 Log	811	37	0
2	Ingelvac	2 Log	811	38	0
2	Ingelvac	2 Log	811	39	0
2	Ingelvac	2 Log	811	40	0
2	Ingelvac	2 Log	811	41	0
2	Ingelvac	2 Log	811	42	0
2	Ingelvac	2 Log	823	27	1
2	Ingelvac	2 Log	823	28	0
2	Ingelvac	2 Log	823	29	0
2	Ingelvac	2 Log	823	30	0
2	Ingelvac	2 Log	823	31	0
2	Ingelvac	2 Log	823	32	0
2	Ingelvac	2 Log	823	33	0
2	Ingelvac	2 Log	823	34	0
2	Ingelvac	2 Log	823	35	0
2	Ingelvac	2 Log	823	36	0
2	Ingelvac	2 Log	823	37	0
2	Ingelvac	2 Log	823	38	0
2	Ingelvac	2 Log	823	39	0
2	Ingelvac	2 Log	823	40	0
2	Ingelvac	2 Log	823	41	0
2	Ingelvac	2 Log	823	42	0
2	Ingelvac	2 Log	861	27	1
2	Ingelvac	2 Log	861	28	0
2	Ingelvac	2 Log	861	29	0
2	Ingelvac	2 Log	861	30	0
2	Ingelvac	2 Log	861	31	0
2	Ingelvac	2 Log	861	32	0
2	Ingelvac	2 Log	861	33	0
2	Ingelvac	2 Log	861	34	0
2	Ingelvac	2 Log	861	35	0
2	Ingelvac	2 Log	861	36	1
2	Ingelvac	2 Log	861	37	1
2	Ingelvac	2 Log	861	38	1
2	Ingelvac	2 Log	861	39	0
2	Ingelvac	2 Log	861	40	1
2	Ingelvac	2 Log	861	41	0
2	Ingelvac	2 Log	861	42	0
2	Ingelvac	2 Log	873	27	1
2	Ingelvac	2 Log	873	28	0
2	Ingelvac	2 Log	873	29	0
2	Ingelvac	2 Log	873	30	0
2	Ingelvac	2 Log	873	31	1
2	Ingelvac	2 Log	873	32	0
2	Ingelvac	2 Log	873	33	0
2	Ingelvac	2 Log	873	34	0
2	Ingelvac	2 Log	873	35	1
2	Ingelvac	2 Log	873	36	0
2	Ingelvac	2 Log	873	37	0
2	Ingelvac	2 Log	873	38	0
2	Ingelvac	2 Log	873	39	0
2	Ingelvac	2 Log	873	40	0
2	Ingelvac	2 Log	873	41	0
2	Ingelvac	2 Log	873	42	0
2	Ingelvac	2 Log	877	27	1
2	Ingelvac	2 Log	877	28	0
2	Ingelvac	2 Log	877	29	0
2	Ingelvac	2 Log	877	30	0
2	Ingelvac	2 Log	877	31	0
2	Ingelvac	2 Log	877	32	0
2	Ingelvac	2 Log	877	33	0
2	Ingelvac	2 Log	877	34	0
2	Ingelvac	2 Log	877	35	0
2	Ingelvac	2 Log	877	36	0
2	Ingelvac	2 Log	877	37	0
2	Ingelvac	2 Log	877	38	0
2	Ingelvac	2 Log	877	39	0
2	Ingelvac	2 Log	877	40	0
2	Ingelvac	2 Log	877	41	0
2	Ingelvac	2 Log	877	42	0
2	Ingelvac	2 Log	921	27	1
2	Ingelvac	2 Log	921	28	0
2	Ingelvac	2 Log	921	29	0
2	Ingelvac	2 Log	921	30	0
2	Ingelvac	2 Log	921	31	0
2	Ingelvac	2 Log	921	32	0
2	Ingelvac	2 Log	921	33	0
2	Ingelvac	2 Log	921	34	0
2	Ingelvac	2 Log	921	35	0
2	Ingelvac	2 Log	921	36	0
2	Ingelvac	2 Log	921	37	1
2	Ingelvac	2 Log	921	38	1
2	Ingelvac	2 Log	921	39	0
2	Ingelvac	2 Log	921	40	0
2	Ingelvac	2 Log	921	41	0
2	Ingelvac	2 Log	921	42	0
2	Ingelvac	2 Log	931	27	0
2	Ingelvac	2 Log	931	28	0
2	Ingelvac	2 Log	931	29	0
2	Ingelvac	2 Log	931	30	0
2	Ingelvac	2 Log	931	31	0
2	Ingelvac	2 Log	931	32	0
2	Ingelvac	2 Log	931	33	0
2	Ingelvac	2 Log	931	34	0
2	Ingelvac	2 Log	931	35	1
2	Ingelvac	2 Log	931	36	0
2	Ingelvac	2 Log	931	37	0
2	Ingelvac	2 Log	931	38	0
2	Ingelvac	2 Log	931	39	0
2	Ingelvac	2 Log	931	40	0
2	Ingelvac	2 Log	931	41	0
2	Ingelvac	2 Log	931	42	0
2	Ingelvac	2 Log	949	27	0
2	Ingelvac	2 Log	949	28	0
2	Ingelvac	2 Log	949	29	0
2	Ingelvac	2 Log	949	30	0
2	Ingelvac	2 Log	949	31	0
2	Ingelvac	2 Log	949	32	0
2	Ingelvac	2 Log	949	33	0
2	Ingelvac	2 Log	949	34	0
2	Ingelvac	2 Log	949	35	0
2	Ingelvac	2 Log	949	36	0
2	Ingelvac	2 Log	949	37	0
2	Ingelvac	2 Log	949	38	0
2	Ingelvac	2 Log	949	39	0
2	Ingelvac	2 Log	949	40	0
2	Ingelvac	2 Log	949	41	0
2	Ingelvac	2 Log	949	42	0
2	Ingelvac	2 Log	951	27	0
2	Ingelvac	2 Log	951	28	0
2	Ingelvac	2 Log	951	29	0
2	Ingelvac	2 Log	951	30	0
2	Ingelvac	2 Log	951	31	0
2	Ingelvac	2 Log	951	32	0
2	Ingelvac	2 Log	951	33	0
2	Ingelvac	2 Log	951	34	0
2	Ingelvac	2 Log	951	35	0
2	Ingelvac	2 Log	951	36	0
2	Ingelvac	2 Log	951	37	0
2	Ingelvac	2 Log	951	38	1
2	Ingelvac	2 Log	951	39	0
2	Ingelvac	2 Log	951	40	0
2	Ingelvac	2 Log	951	41	0
2	Ingelvac	2 Log	951	42	0
3	Control	3 Log	821	27	0
3	Control	3 Log	821	28	0
3	Control	3 Log	821	29	0
3	Control	3 Log	821	30	0
3	Control	3 Log	821	31	0
3	Control	3 Log	821	32	0
3	Control	3 Log	821	33	1
3	Control	3 Log	821	34	1
3	Control	3 Log	821	35	0
3	Control	3 Log	821	36	0
3	Control	3 Log	821	37	1
3	Control	3 Log	821	38	1
3	Control	3 Log	821	39	1
3	Control	3 Log	821	40	1
3	Control	3 Log	821	41	0
3	Control	3 Log	821	42	1
3	Control	3 Log	828	27	0
3	Control	3 Log	828	28	0
3	Control	3 Log	828	29	0
3	Control	3 Log	828	30	1
3	Control	3 Log	828	31	0
3	Control	3 Log	828	32	1
3	Control	3 Log	828	33	1
3	Control	3 Log	828	34	1
3	Control	3 Log	828	35	1
3	Control	3 Log	828	36	1
3	Control	3 Log	828	37	1
3	Control	3 Log	828	38	1
3	Control	3 Log	828	39	1
3	Control	3 Log	828	40	1
3	Control	3 Log	828	41	1
3	Control	3 Log	828	42	1
3	Control	3 Log	837	27	0
3	Control	3 Log	837	28	0
3	Control	3 Log	837	29	0
3	Control	3 Log	837	30	0
3	Control	3 Log	837	31	1
3	Control	3 Log	837	32	1
3	Control	3 Log	837	33	1
3	Control	3 Log	837	34	1
3	Control	3 Log	837	35	1
3	Control	3 Log	837	36	1
3	Control	3 Log	837	37	1
3	Control	3 Log	837	38	1
3	Control	3 Log	837	39	1
3	Control	3 Log	837	40	1
3	Control	3 Log	837	41	1
3	Control	3 Log	837	42	1
3	Control	3 Log	851	27	0
3	Control	3 Log	851	28	0
3	Control	3 Log	851	29	0
3	Control	3 Log	851	30	0
3	Control	3 Log	851	31	0
3	Control	3 Log	851	32	0
3	Control	3 Log	851	33	1
3	Control	3 Log	851	34	1
3	Control	3 Log	851	35	1
3	Control	3 Log	851	36	1
3	Control	3 Log	851	37	1
3	Control	3 Log	851	38	1
3	Control	3 Log	851	39	1
3	Control	3 Log	851	40	1
3	Control	3 Log	851	41	1
3	Control	3 Log	851	42	1
3	Control	3 Log	859	27	0
3	Control	3 Log	859	28	1
3	Control	3 Log	859	29	1
3	Control	3 Log	859	30	0
3	Control	3 Log	859	31	0
3	Control	3 Log	859	32	0
3	Control	3 Log	859	33	1
3	Control	3 Log	859	34	1
3	Control	3 Log	859	35	1
3	Control	3 Log	859	36	0
3	Control	3 Log	859	37	1
3	Control	3 Log	859	38	0
3	Control	3 Log	859	39	1
3	Control	3 Log	859	40	1
3	Control	3 Log	859	41	1
3	Control	3 Log	859	42	1
3	Control	3 Log	869	27	0
3	Control	3 Log	869	28	0
3	Control	3 Log	869	29	0
3	Control	3 Log	869	30	0
3	Control	3 Log	869	31	0
3	Control	3 Log	869	32	0
3	Control	3 Log	869	33	0
3	Control	3 Log	869	34	1
3	Control	3 Log	869	35	1
3	Control	3 Log	869	36	0
3	Control	3 Log	869	37	1
3	Control	3 Log	869	38	1
3	Control	3 Log	869	39	1
3	Control	3 Log	869	40	1
3	Control	3 Log	869	41	0
3	Control	3 Log	869	42	0
3	Control	3 Log	883	27	0
3	Control	3 Log	883	28	0
3	Control	3 Log	883	29	0
3	Control	3 Log	883	30	0
3	Control	3 Log	883	31	0
3	Control	3 Log	883	32	0
3	Control	3 Log	883	33	0
3	Control	3 Log	883	34	1
3	Control	3 Log	883	35	1
3	Control	3 Log	883	36	1
3	Control	3 Log	883	37	1
3	Control	3 Log	883	38	1
3	Control	3 Log	883	39	1
3	Control	3 Log	883	40	1
3	Control	3 Log	883	41	1
3	Control	3 Log	883	42	1
3	Control	3 Log	899	27	1
3	Control	3 Log	899	28	0
3	Control	3 Log	899	29	0
3	Control	3 Log	899	30	0
3	Control	3 Log	899	31	0
3	Control	3 Log	899	32	0
3	Control	3 Log	899	33	1
3	Control	3 Log	899	34	1
3	Control	3 Log	899	35	0
3	Control	3 Log	899	36	0
3	Control	3 Log	899	37	1
3	Control	3 Log	899	38	1
3	Control	3 Log	899	39	1
3	Control	3 Log	899	40	1
3	Control	3 Log	899	41	1
3	Control	3 Log	899	42	1
3	Control	3 Log	908	27	0
3	Control	3 Log	908	28	0
3	Control	3 Log	908	29	0
3	Control	3 Log	908	30	0
3	Control	3 Log	908	31	0
3	Control	3 Log	908	32	0
3	Control	3 Log	908	33	1
3	Control	3 Log	908	34	0
3	Control	3 Log	908	35	1
3	Control	3 Log	908	36	1
3	Control	3 Log	908	37	1
3	Control	3 Log	908	38	1
3	Control	3 Log	908	39	1
3	Control	3 Log	908	40	1
3	Control	3 Log	908	41	1
3	Control	3 Log	908	42	0
3	Control	3 Log	940	27	0
3	Control	3 Log	940	28	1
3	Control	3 Log	940	29	0
3	Control	3 Log	940	30	0
3	Control	3 Log	940	31	0
3	Control	3 Log	940	32	0
3	Control	3 Log	940	33	1
3	Control	3 Log	940	34	1
3	Control	3 Log	940	35	0
3	Control	3 Log	940	36	0
3	Control	3 Log	940	37	0
3	Control	3 Log	940	38	1
3	Control	3 Log	940	39	1
3	Control	3 Log	940	40	1
3	Control	3 Log	940	41	1
3	Control	3 Log	940	42	1
3	Ingelvac	3 Log	820	27	0
3	Ingelvac	3 Log	820	28	0
3	Ingelvac	3 Log	820	29	0
3	Ingelvac	3 Log	820	30	0
3	Ingelvac	3 Log	820	31	1
3	Ingelvac	3 Log	820	32	0
3	Ingelvac	3 Log	820	33	1
3	Ingelvac	3 Log	820	34	1
3	Ingelvac	3 Log	820	35	1
3	Ingelvac	3 Log	820	36	0
3	Ingelvac	3 Log	820	37	0
3	Ingelvac	3 Log	820	38	0
3	Ingelvac	3 Log	820	39	0
3	Ingelvac	3 Log	820	40	0
3	Ingelvac	3 Log	820	41	0
3	Ingelvac	3 Log	820	42	0
3	Ingelvac	3 Log	827	27	0
3	Ingelvac	3 Log	827	28	0
3	Ingelvac	3 Log	827	29	0
3	Ingelvac	3 Log	827	30	1
3	Ingelvac	3 Log	827	31	0
3	Ingelvac	3 Log	827	32	0
3	Ingelvac	3 Log	827	33	1
3	Ingelvac	3 Log	827	34	0
3	Ingelvac	3 Log	827	35	0
3	Ingelvac	3 Log	827	36	1
3	Ingelvac	3 Log	827	37	1
3	Ingelvac	3 Log	827	38	0
3	Ingelvac	3 Log	827	39	0
3	Ingelvac	3 Log	827	40	0
3	Ingelvac	3 Log	827	41	0
3	Ingelvac	3 Log	827	42	0
3	Ingelvac	3 Log	890	27	0
3	Ingelvac	3 Log	890	28	0
3	Ingelvac	3 Log	890	29	0
3	Ingelvac	3 Log	890	30	0
3	Ingelvac	3 Log	890	31	0
3	Ingelvac	3 Log	890	32	1
3	Ingelvac	3 Log	890	33	1
3	Ingelvac	3 Log	890	34	1
3	Ingelvac	3 Log	890	35	1
3	Ingelvac	3 Log	890	36	1
3	Ingelvac	3 Log	890	37	1
3	Ingelvac	3 Log	890	38	0
3	Ingelvac	3 Log	890	39	0
3	Ingelvac	3 Log	890	40	0
3	Ingelvac	3 Log	890	41	0
3	Ingelvac	3 Log	890	42	0
3	Ingelvac	3 Log	900	27	0
3	Ingelvac	3 Log	900	28	0
3	Ingelvac	3 Log	900	29	0
3	Ingelvac	3 Log	900	30	0
3	Ingelvac	3 Log	900	31	1
3	Ingelvac	3 Log	900	32	0
3	Ingelvac	3 Log	900	33	0
3	Ingelvac	3 Log	900	34	0
3	Ingelvac	3 Log	900	35	0
3	Ingelvac	3 Log	900	36	0
3	Ingelvac	3 Log	900	37	0
3	Ingelvac	3 Log	900	38	0
3	Ingelvac	3 Log	900	39	1
3	Ingelvac	3 Log	900	40	0
3	Ingelvac	3 Log	900	41	0
3	Ingelvac	3 Log	900	42	0
3	Ingelvac	3 Log	901	27	1
3	Ingelvac	3 Log	901	28	1
3	Ingelvac	3 Log	901	29	0
3	Ingelvac	3 Log	901	30	0
3	Ingelvac	3 Log	901	31	0
3	Ingelvac	3 Log	901	32	0
3	Ingelvac	3 Log	901	33	0
3	Ingelvac	3 Log	901	34	1
3	Ingelvac	3 Log	901	35	1
3	Ingelvac	3 Log	901	36	1
3	Ingelvac	3 Log	901	37	1
3	Ingelvac	3 Log	901	38	0
3	Ingelvac	3 Log	901	39	0
3	Ingelvac	3 Log	901	40	0
3	Ingelvac	3 Log	901	41	0
3	Ingelvac	3 Log	901	42	0
3	Ingelvac	3 Log	935	27	0
3	Ingelvac	3 Log	935	28	0
3	Ingelvac	3 Log	935	29	0
3	Ingelvac	3 Log	935	30	0
3	Ingelvac	3 Log	935	31	0
3	Ingelvac	3 Log	935	32	0
3	Ingelvac	3 Log	935	33	1
3	Ingelvac	3 Log	935	34	1
3	Ingelvac	3 Log	935	35	0
3	Ingelvac	3 Log	935	36	1
3	Ingelvac	3 Log	935	37	1
3	Ingelvac	3 Log	935	38	0
3	Ingelvac	3 Log	935	39	1
3	Ingelvac	3 Log	935	40	0
3	Ingelvac	3 Log	935	41	0
3	Ingelvac	3 Log	935	42	0
4	Control	4 Log	830	27	0
4	Control	4 Log	830	28	0
4	Control	4 Log	830	29	0
4	Control	4 Log	830	30	1
4	Control	4 Log	830	31	1
4	Control	4 Log	830	32	1
4	Control	4 Log	830	33	1
4	Control	4 Log	830	34	1
4	Control	4 Log	830	35	1
4	Control	4 Log	830	36	1
4	Control	4 Log	830	37	1
4	Control	4 Log	830	38	0
4	Control	4 Log	830	39	1
4	Control	4 Log	830	40	1
4	Control	4 Log	830	41	1
4	Control	4 Log	830	42	0
4	Control	4 Log	835	27	0
4	Control	4 Log	835	28	0
4	Control	4 Log	835	29	0
4	Control	4 Log	835	30	1
4	Control	4 Log	835	31	1
4	Control	4 Log	835	32	1
4	Control	4 Log	835	33	1
4	Control	4 Log	835	34	1
4	Control	4 Log	835	35	1
4	Control	4 Log	835	36	1
4	Control	4 Log	835	37	1
4	Control	4 Log	835	38	1
4	Control	4 Log	835	39	1
4	Control	4 Log	835	40	1
4	Control	4 Log	835	41	1
4	Control	4 Log	835	42	1
4	Control	4 Log	845	27	0
4	Control	4 Log	845	28	1
4	Control	4 Log	845	29	1
4	Control	4 Log	845	30	1
4	Control	4 Log	845	31	1
4	Control	4 Log	845	32	1
4	Control	4 Log	845	33	1
4	Control	4 Log	845	34	1
4	Control	4 Log	845	35	1
4	Control	4 Log	845	36	1
4	Control	4 Log	845	37	1
4	Control	4 Log	845	38	1
4	Control	4 Log	845	39	1
4	Control	4 Log	845	40	0
4	Control	4 Log	845	41	0
4	Control	4 Log	845	42	0
4	Control	4 Log	848	27	0
4	Control	4 Log	848	28	1
4	Control	4 Log	848	29	1
4	Control	4 Log	848	30	1
4	Control	4 Log	848	31	1
4	Control	4 Log	848	32	1
4	Control	4 Log	848	33	1
4	Control	4 Log	848	34	1
4	Control	4 Log	848	35	1
4	Control	4 Log	848	36	1
4	Control	4 Log	848	37	1
4	Control	4 Log	848	38	1
4	Control	4 Log	848	39	1
4	Control	4 Log	848	40	1
4	Control	4 Log	848	41	1
4	Control	4 Log	848	42	0
4	Control	4 Log	860	27	0
4	Control	4 Log	860	28	1
4	Control	4 Log	860	29	0
4	Control	4 Log	860	30	1
4	Control	4 Log	860	31	1
4	Control	4 Log	860	32	1
4	Control	4 Log	860	33	1
4	Control	4 Log	860	34	1
4	Control	4 Log	860	35	1
4	Control	4 Log	860	36	1
4	Control	4 Log	860	37	1
4	Control	4 Log	860	38	1
4	Control	4 Log	860	39	1
4	Control	4 Log	860	40	1
4	Control	4 Log	860	41	1
4	Control	4 Log	860	42	0
4	Control	4 Log	865	27	1
4	Control	4 Log	865	28	1
4	Control	4 Log	865	29	0
4	Control	4 Log	865	30	1
4	Control	4 Log	865	31	1
4	Control	4 Log	865	32	0
4	Control	4 Log	865	33	1
4	Control	4 Log	865	34	1
4	Control	4 Log	865	35	1
4	Control	4 Log	865	36	1
4	Control	4 Log	865	37	1
4	Control	4 Log	865	38	0
4	Control	4 Log	865	39	1
4	Control	4 Log	865	40	1
4	Control	4 Log	865	41	1
4	Control	4 Log	865	42	0
4	Control	4 Log	897	27	0
4	Control	4 Log	897	28	1
4	Control	4 Log	897	29	1
4	Control	4 Log	897	30	0
4	Control	4 Log	897	31	1
4	Control	4 Log	897	32	1
4	Control	4 Log	897	33	1
4	Control	4 Log	897	34	1
4	Control	4 Log	897	35	1
4	Control	4 Log	897	36	1
4	Control	4 Log	897	37	1
4	Control	4 Log	897	38	0
4	Control	4 Log	897	39	1
4	Control	4 Log	897	40	1
4	Control	4 Log	897	41	1
4	Control	4 Log	897	42	1
4	Control	4 Log	898	27	0
4	Control	4 Log	898	28	0
4	Control	4 Log	898	29	1
4	Control	4 Log	898	30	1
4	Control	4 Log	898	31	1
4	Control	4 Log	898	32	1
4	Control	4 Log	898	33	1
4	Control	4 Log	898	34	1
4	Control	4 Log	898	35	1
4	Control	4 Log	898	36	1
4	Control	4 Log	898	37	1
4	Control	4 Log	898	38	1
4	Control	4 Log	898	39	1
4	Control	4 Log	898	40	1
4	Control	4 Log	898	41	1
4	Control	4 Log	898	42	0
4	Control	4 Log	939	27	0
4	Control	4 Log	939	28	0
4	Control	4 Log	939	29	0
4	Control	4 Log	939	30	1
4	Control	4 Log	939	31	0
4	Control	4 Log	939	32	0
4	Control	4 Log	939	33	0
4	Control	4 Log	939	34	1
4	Control	4 Log	939	35	1
4	Control	4 Log	939	36	0
4	Control	4 Log	939	37	1
4	Control	4 Log	939	38	1
4	Control	4 Log	939	39	0
4	Control	4 Log	939	40	1
4	Control	4 Log	939	41	1
4	Control	4 Log	939	42	0
4	Control	4 Log	942	27	0
4	Control	4 Log	942	28	1
4	Control	4 Log	942	29	0
4	Control	4 Log	942	30	0
4	Control	4 Log	942	31	1
4	Control	4 Log	942	32	1
4	Control	4 Log	942	33	1
4	Control	4 Log	942	34	1
4	Control	4 Log	942	35	0
4	Control	4 Log	942	36	1
4	Control	4 Log	942	37	1
4	Control	4 Log	942	38	1
4	Control	4 Log	942	39	1
4	Control	4 Log	942	40	1
4	Control	4 Log	942	41	1
4	Control	4 Log	942	42	0
4	Ingelvac	4 Log	819	27	1
4	Ingelvac	4 Log	819	28	0
4	Ingelvac	4 Log	819	29	0
4	Ingelvac	4 Log	819	30	0
4	Ingelvac	4 Log	819	31	0
4	Ingelvac	4 Log	819	32	0
4	Ingelvac	4 Log	819	33	0
4	Ingelvac	4 Log	819	34	0
4	Ingelvac	4 Log	819	35	0
4	Ingelvac	4 Log	819	36	0
4	Ingelvac	4 Log	819	37	0
4	Ingelvac	4 Log	819	38	0
4	Ingelvac	4 Log	819	39	1
4	Ingelvac	4 Log	819	40	0
4	Ingelvac	4 Log	819	41	0
4	Ingelvac	4 Log	819	42	0
4	Ingelvac	4 Log	826	27	0
4	Ingelvac	4 Log	826	28	0
4	Ingelvac	4 Log	826	29	0
4	Ingelvac	4 Log	826	30	0
4	Ingelvac	4 Log	826	31	0
4	Ingelvac	4 Log	826	32	0
4	Ingelvac	4 Log	826	33	0
4	Ingelvac	4 Log	826	34	0
4	Ingelvac	4 Log	826	35	1
4	Ingelvac	4 Log	826	36	1
4	Ingelvac	4 Log	826	37	1
4	Ingelvac	4 Log	826	38	0
4	Ingelvac	4 Log	826	39	0
4	Ingelvac	4 Log	826	40	0
4	Ingelvac	4 Log	826	41	0
4	Ingelvac	4 Log	826	42	0
4	Ingelvac	4 Log	838	27	0
4	Ingelvac	4 Log	838	28	0
4	Ingelvac	4 Log	838	29	1
4	Ingelvac	4 Log	838	30	0
4	Ingelvac	4 Log	838	31	1
4	Ingelvac	4 Log	838	32	0
4	Ingelvac	4 Log	838	33	1
4	Ingelvac	4 Log	838	34	1
4	Ingelvac	4 Log	838	35	1
4	Ingelvac	4 Log	838	36	1
4	Ingelvac	4 Log	838	37	0
4	Ingelvac	4 Log	838	38	1
4	Ingelvac	4 Log	838	39	0
4	Ingelvac	4 Log	838	40	0
4	Ingelvac	4 Log	838	41	0
4	Ingelvac	4 Log	838	42	0
4	Ingelvac	4 Log	868	27	0
4	Ingelvac	4 Log	868	28	0
4	Ingelvac	4 Log	868	29	0
4	Ingelvac	4 Log	868	30	0
4	Ingelvac	4 Log	868	31	0
4	Ingelvac	4 Log	868	32	0
4	Ingelvac	4 Log	868	33	1
4	Ingelvac	4 Log	868	34	1
4	Ingelvac	4 Log	868	35	1
4	Ingelvac	4 Log	868	36	0
4	Ingelvac	4 Log	868	37	1
4	Ingelvac	4 Log	868	38	0
4	Ingelvac	4 Log	868	39	0
4	Ingelvac	4 Log	868	40	0
4	Ingelvac	4 Log	868	41	0
4	Ingelvac	4 Log	868	42	0
4	Ingelvac	4 Log	889	27	0
4	Ingelvac	4 Log	889	28	0
4	Ingelvac	4 Log	889	29	0
4	Ingelvac	4 Log	889	30	1
4	Ingelvac	4 Log	889	31	0
4	Ingelvac	4 Log	889	32	0
4	Ingelvac	4 Log	889	33	0
4	Ingelvac	4 Log	889	34	0
4	Ingelvac	4 Log	889	35	0
4	Ingelvac	4 Log	889	36	0
4	Ingelvac	4 Log	889	37	0
4	Ingelvac	4 Log	889	38	0
4	Ingelvac	4 Log	889	39	0
4	Ingelvac	4 Log	889	40	0
4	Ingelvac	4 Log	889	41	0
4	Ingelvac	4 Log	889	42	0
4	Ingelvac	4 Log	896	27	0
4	Ingelvac	4 Log	896	28	0
4	Ingelvac	4 Log	896	29	0
4	Ingelvac	4 Log	896	30	0
4	Ingelvac	4 Log	896	31	1
4	Ingelvac	4 Log	896	32	1
4	Ingelvac	4 Log	896	33	1
4	Ingelvac	4 Log	896	34	1
4	Ingelvac	4 Log	896	35	1
4	Ingelvac	4 Log	896	36	1
4	Ingelvac	4 Log	896	37	1
4	Ingelvac	4 Log	896	38	0
4	Ingelvac	4 Log	896	39	1
4	Ingelvac	4 Log	896	40	0
4	Ingelvac	4 Log	896	41	0
4	Ingelvac	4 Log	896	42	0
4	Ingelvac	4 Log	907	27	0
4	Ingelvac	4 Log	907	28	0
4	Ingelvac	4 Log	907	29	1
4	Ingelvac	4 Log	907	30	0
4	Ingelvac	4 Log	907	31	0
4	Ingelvac	4 Log	907	32	1
4	Ingelvac	4 Log	907	33	0
4	Ingelvac	4 Log	907	34	0
4	Ingelvac	4 Log	907	35	1
4	Ingelvac	4 Log	907	36	1
4	Ingelvac	4 Log	907	37	0
4	Ingelvac	4 Log	907	38	0
4	Ingelvac	4 Log	907	39	0
4	Ingelvac	4 Log	907	40	0
4	Ingelvac	4 Log	907	41	0
4	Ingelvac	4 Log	907	42	0
4	Ingelvac	4 Log	941	27	1
4	Ingelvac	4 Log	941	28	0
4	Ingelvac	4 Log	941	29	0
4	Ingelvac	4 Log	941	30	0
4	Ingelvac	4 Log	941	31	0
4	Ingelvac	4 Log	941	32	0
4	Ingelvac	4 Log	941	33	1
4	Ingelvac	4 Log	941	34	1
4	Ingelvac	4 Log	941	35	1
4	Ingelvac	4 Log	941	36	1
4	Ingelvac	4 Log	941	37	1
4	Ingelvac	4 Log	941	38	1
4	Ingelvac	4 Log	941	39	1
4	Ingelvac	4 Log	941	40	0
4	Ingelvac	4 Log	941	41	0
4	Ingelvac	4 Log	941	42	0
5	Ingelvac	None	803	27	0
5	Ingelvac	None	803	28	0
5	Ingelvac	None	803	29	0
5	Ingelvac	None	803	30	0
5	Ingelvac	None	803	31	0
5	Ingelvac	None	803	32	0
5	Ingelvac	None	803	33	0
5	Ingelvac	None	803	34	0
5	Ingelvac	None	803	35	0
5	Ingelvac	None	803	36	0
5	Ingelvac	None	803	37	0
5	Ingelvac	None	803	38	0
5	Ingelvac	None	803	39	0
5	Ingelvac	None	803	40	0
5	Ingelvac	None	803	41	0
5	Ingelvac	None	803	42	0
5	Ingelvac	None	813	27	0
5	Ingelvac	None	813	28	0
5	Ingelvac	None	813	29	0
5	Ingelvac	None	813	30	0
5	Ingelvac	None	813	31	0
5	Ingelvac	None	813	32	0
5	Ingelvac	None	813	33	0
5	Ingelvac	None	813	34	0
5	Ingelvac	None	813	35	0
5	Ingelvac	None	813	36	0
5	Ingelvac	None	813	37	0
5	Ingelvac	None	813	38	0
5	Ingelvac	None	813	39	0
5	Ingelvac	None	813	40	0
5	Ingelvac	None	813	41	0
5	Ingelvac	None	813	42	0
5	Ingelvac	None	834	27	0
5	Ingelvac	None	834	28	0
5	Ingelvac	None	834	29	0
5	Ingelvac	None	834	30	0
5	Ingelvac	None	834	31	0
5	Ingelvac	None	834	32	0
5	Ingelvac	None	834	33	1
5	Ingelvac	None	834	34	0
5	Ingelvac	None	834	35	0
5	Ingelvac	None	834	36	0
5	Ingelvac	None	834	37	0
5	Ingelvac	None	834	38	0
5	Ingelvac	None	834	39	1
5	Ingelvac	None	834	40	0
5	Ingelvac	None	834	41	0
5	Ingelvac	None	834	42	0
5	Ingelvac	None	871	27	0
5	Ingelvac	None	871	28	0
5	Ingelvac	None	871	29	0
5	Ingelvac	None	871	30	0
5	Ingelvac	None	871	31	0
5	Ingelvac	None	871	32	1
5	Ingelvac	None	871	33	0
5	Ingelvac	None	871	34	0
5	Ingelvac	None	871	35	0
5	Ingelvac	None	871	36	1
5	Ingelvac	None	871	37	1
5	Ingelvac	None	871	38	0
5	Ingelvac	None	871	39	0
5	Ingelvac	None	871	40	0
5	Ingelvac	None	871	41	0
5	Ingelvac	None	871	42	0
5	Ingelvac	None	879	27	0
5	Ingelvac	None	879	28	0
5	Ingelvac	None	879	29	0
5	Ingelvac	None	879	30	0
5	Ingelvac	None	879	31	0
5	Ingelvac	None	879	32	0
5	Ingelvac	None	879	33	1
5	Ingelvac	None	879	34	1
5	Ingelvac	None	879	35	1
5	Ingelvac	None	879	36	0
5	Ingelvac	None	879	37	0
5	Ingelvac	None	879	38	0
5	Ingelvac	None	879	39	0
5	Ingelvac	None	879	40	0
5	Ingelvac	None	879	41	0
5	Ingelvac	None	879	42	0
5	Ingelvac	None	893	27	0
5	Ingelvac	None	893	28	0
5	Ingelvac	None	893	29	0
5	Ingelvac	None	893	30	0
5	Ingelvac	None	893	31	0
5	Ingelvac	None	893	32	0
5	Ingelvac	None	893	33	0
5	Ingelvac	None	893	34	0
5	Ingelvac	None	893	35	0
5	Ingelvac	None	893	36	0
5	Ingelvac	None	893	37	0
5	Ingelvac	None	893	38	0
5	Ingelvac	None	893	39	0
5	Ingelvac	None	893	40	1
5	Ingelvac	None	893	41	0
5	Ingelvac	None	893	42	0
5	Ingelvac	None	918	27	0
5	Ingelvac	None	918	28	0
5	Ingelvac	None	918	29	0
5	Ingelvac	None	918	30	0
5	Ingelvac	None	918	31	0
5	Ingelvac	None	918	32	0
5	Ingelvac	None	918	33	0
5	Ingelvac	None	918	34	0
5	Ingelvac	None	918	35	0
5	Ingelvac	None	918	36	0
5	Ingelvac	None	918	37	0
5	Ingelvac	None	918	38	0
5	Ingelvac	None	918	39	0
5	Ingelvac	None	918	40	0
5	Ingelvac	None	918	41	1
5	Ingelvac	None	918	42	0
5	Ingelvac	None	929	27	0
5	Ingelvac	None	929	28	0
5	Ingelvac	None	929	29	0
5	Ingelvac	None	929	30	0
5	Ingelvac	None	929	31	0
5	Ingelvac	None	929	32	0
5	Ingelvac	None	929	33	1
5	Ingelvac	None	929	34	0
5	Ingelvac	None	929	35	0
5	Ingelvac	None	929	36	0
5	Ingelvac	None	929	37	1
5	Ingelvac	None	929	38	0
5	Ingelvac	None	929	39	1
5	Ingelvac	None	929	40	0
5	Ingelvac	None	929	41	0
5	Ingelvac	None	929	42	0
5	Ingelvac	None	947	27	0
5	Ingelvac	None	947	28	1
5	Ingelvac	None	947	29	1
5	Ingelvac	None	947	30	0
5	Ingelvac	None	947	31	0
5	Ingelvac	None	947	32	0
5	Ingelvac	None	947	33	1
5	Ingelvac	None	947	34	1
5	Ingelvac	None	947	35	0
5	Ingelvac	None	947	36	0
5	Ingelvac	None	947	37	0
5	Ingelvac	None	947	38	0
5	Ingelvac	None	947	39	0
5	Ingelvac	None	947	40	0
5	Ingelvac	None	947	41	0
5	Ingelvac	None	947	42	0
5	Ingelvac	None	955	27	0
5	Ingelvac	None	955	28	0
5	Ingelvac	None	955	29	0
5	Ingelvac	None	955	30	0
5	Ingelvac	None	955	31	0
5	Ingelvac	None	955	32	1
5	Ingelvac	None	955	33	0
5	Ingelvac	None	955	34	0
5	Ingelvac	None	955	35	0
5	Ingelvac	None	955	36	0
5	Ingelvac	None	955	37	0
5	Ingelvac	None	955	38	0
5	Ingelvac	None	955	39	0
5	Ingelvac	None	955	40	0
5	Ingelvac	None	955	41	1
5	Ingelvac	None	955	42	0

## Sheet: weights
Group	Vaccine Group	Challenge	Animal	Study Day	Weight
1	Control	<1.5 Log	806	0	12.5
1	Control	<1.5 Log	806	28	34.2
1	Control	<1.5 Log	806	70	81.2
1	Control	<1.5 Log	809	0	17.8
1	Control	<1.5 Log	809	28	43.7
1	Control	<1.5 Log	809	70	101.3
1	Control	<1.5 Log	825	0	10.5
1	Control	<1.5 Log	825	28	26
1	Control	<1.5 Log	825	70	72.8
1	Control	<1.5 Log	870	0	11.9
1	Control	<1.5 Log	870	28	36.8
1	Control	<1.5 Log	870	70	100.2
1	Control	<1.5 Log	880	0	10.2
1	Control	<1.5 Log	880	28	29.7
1	Control	<1.5 Log	880	70	80.5
1	Control	<1.5 Log	925	0	11.4
1	Control	<1.5 Log	925	28	35.8
1	Control	<1.5 Log	925	70	81.4
1	Control	<1.5 Log	933	0	9.6
1	Control	<1.5 Log	933	28	30
1	Control	<1.5 Log	933	70	81.1
1	Control	<1.5 Log	943	0	10.6
1	Control	<1.5 Log	943	28	28.2
1	Control	<1.5 Log	943	70	75
1	Control	<1.5 Log	944	0	13.9
1	Control	<1.5 Log	944	28	38.3
1	Control	<1.5 Log	944	70	90.1
1	Control	<1.5 Log	954	0	10.1
1	Control	<1.5 Log	954	28	31.3
1	Control	<1.5 Log	954	70	86.9
1	Ingelvac	<1.5 Log	808	0	12.5
1	Ingelvac	<1.5 Log	808	28	32.8
1	Ingelvac	<1.5 Log	808	70	79.3
1	Ingelvac	<1.5 Log	810	0	14.6
1	Ingelvac	<1.5 Log	810	28	40.6
1	Ingelvac	<1.5 Log	810	70	103.4
1	Ingelvac	<1.5 Log	822	0	9.9
1	Ingelvac	<1.5 Log	822	28	24.6
1	Ingelvac	<1.5 Log	822	70	97.1
1	Ingelvac	<1.5 Log	875	0	15
1	Ingelvac	<1.5 Log	875	28	42.2
1	Ingelvac	<1.5 Log	875	70	128.2
1	Ingelvac	<1.5 Log	882	0	10.3
1	Ingelvac	<1.5 Log	882	28	35.9
1	Ingelvac	<1.5 Log	882	70	104.2
1	Ingelvac	<1.5 Log	922	0	11.8
1	Ingelvac	<1.5 Log	922	28	33
1	Ingelvac	<1.5 Log	922	70	98.7
1	Ingelvac	<1.5 Log	926	0	11.7
1	Ingelvac	<1.5 Log	926	28	37.7
1	Ingelvac	<1.5 Log	926	70	109.4
1	Ingelvac	<1.5 Log	934	0	12.3
1	Ingelvac	<1.5 Log	934	28	36.1
1	Ingelvac	<1.5 Log	934	70	104.1
1	Ingelvac	<1.5 Log	945	0	10
1	Ingelvac	<1.5 Log	945	28	32.8
1	Ingelvac	<1.5 Log	945	70	102.9
1	Ingelvac	<1.5 Log	952	0	11.1
1	Ingelvac	<1.5 Log	952	28	36.3
1	Ingelvac	<1.5 Log	952	70	113.5
2	Control	2 Log	804	0	14
2	Control	2 Log	804	28	37.2
2	Control	2 Log	804	70	86.9
2	Control	2 Log	812	0	13.8
2	Control	2 Log	812	28	42.1
2	Control	2 Log	812	70	88.5
2	Control	2 Log	824	0	9.5
2	Control	2 Log	824	28	30
2	Control	2 Log	824	70	69.7
2	Control	2 Log	866	0	15.3
2	Control	2 Log	866	28	42.1
2	Control	2 Log	866	70	94.2
2	Control	2 Log	874	0	13.7
2	Control	2 Log	874	28	39.4
2	Control	2 Log	874	70	92.1
2	Control	2 Log	878	0	9.7
2	Control	2 Log	878	28	28.7
2	Control	2 Log	878	70	79.7
2	Control	2 Log	919	0	13
2	Control	2 Log	919	28	41.2
2	Control	2 Log	919	70	90.1
2	Control	2 Log	930	0	11.6
2	Control	2 Log	930	28	38.3
2	Control	2 Log	930	70	83.1
2	Control	2 Log	948	0	10.6
2	Control	2 Log	948	28	31.6
2	Control	2 Log	948	70
2	Control	2 Log	950	0	10.8
2	Control	2 Log	950	28	32.2
2	Control	2 Log	950	70	82.3
2	Ingelvac	2 Log	805	0	17
2	Ingelvac	2 Log	805	28	48.8
2	Ingelvac	2 Log	805	70	132.1
2	Ingelvac	2 Log	811	0	15.4
2	Ingelvac	2 Log	811	28	40.9
2	Ingelvac	2 Log	811	70	107.7
2	Ingelvac	2 Log	823	0	9.6
2	Ingelvac	2 Log	823	28	28
2	Ingelvac	2 Log	823	70	98.3
2	Ingelvac	2 Log	861	0	16.3
2	Ingelvac	2 Log	861	28	42
2	Ingelvac	2 Log	861	70	110.6
2	Ingelvac	2 Log	873	0	12.9
2	Ingelvac	2 Log	873	28	37.7
2	Ingelvac	2 Log	873	70	107
2	Ingelvac	2 Log	877	0	11.6
2	Ingelvac	2 Log	877	28	36.6
2	Ingelvac	2 Log	877	70	104.1
2	Ingelvac	2 Log	921	0	11.8
2	Ingelvac	2 Log	921	28	37.6
2	Ingelvac	2 Log	921	70	107.7
2	Ingelvac	2 Log	931	0	11.8
2	Ingelvac	2 Log	931	28	40.9
2	Ingelvac	2 Log	931	70	113.1
2	Ingelvac	2 Log	949	0	12.7
2	Ingelvac	2 Log	949	28	30.5
2	Ingelvac	2 Log	949	70	95.9
2	Ingelvac	2 Log	951	0	10.8
2	Ingelvac	2 Log	951	28	38.4
2	Ingelvac	2 Log	951	70	120.6
3	Control	3 Log	821	0	17.8
3	Control	3 Log	821	28	39.4
3	Control	3 Log	821	70	76.7
3	Control	3 Log	828	0	11.2
3	Control	3 Log	828	28	32.9
3	Control	3 Log	828	70	54.1
3	Control	3 Log	837	0	13
3	Control	3 Log	837	28	40.5
3	Control	3 Log	837	70	99.1
3	Control	3 Log	851	0	13.3
3	Control	3 Log	851	28	25
3	Control	3 Log	851	70	68.1
3	Control	3 Log	859	0	11.3
3	Control	3 Log	859	28	34.1
3	Control	3 Log	859	70	83.8
3	Control	3 Log	869	0	15.1
3	Control	3 Log	869	28	38.5
3	Control	3 Log	869	70	87.1
3	Control	3 Log	883	0	8.9
3	Control	3 Log	883	28	33.1
3	Control	3 Log	883	70	81.4
3	Control	3 Log	899	0	13.2
3	Control	3 Log	899	28	30.8
3	Control	3 Log	899	70	75.6
3	Control	3 Log	908	0	8.2
3	Control	3 Log	908	28	23.6
3	Control	3 Log	908	70	72.5
3	Control	3 Log	940	0	12.4
3	Control	3 Log	940	28	35.1
3	Control	3 Log	940	70	78.2
3	Ingelvac	3 Log	820	0	15.8
3	Ingelvac	3 Log	820	28	47.4
3	Ingelvac	3 Log	820	70	108.9
3	Ingelvac	3 Log	827	0	11.4
3	Ingelvac	3 Log	827	28	31
3	Ingelvac	3 Log	827	70	90.8
3	Ingelvac	3 Log	890	0	7.1
3	Ingelvac	3 Log	890	28	24.7
3	Ingelvac	3 Log	890	70	72.8
3	Ingelvac	3 Log	900	0	11.2
3	Ingelvac	3 Log	900	28	34.8
3	Ingelvac	3 Log	900	70	90.4
3	Ingelvac	3 Log	901	0	10.7
3	Ingelvac	3 Log	901	28	28.4
3	Ingelvac	3 Log	901	70	82.5
3	Ingelvac	3 Log	935	0	10.7
3	Ingelvac	3 Log	935	28	33.5
3	Ingelvac	3 Log	935	70	78.7
4	Control	4 Log	830	0	12.5
4	Control	4 Log	830	28	36.4
4	Control	4 Log	830	70	95.2
4	Control	4 Log	835	0	9.8
4	Control	4 Log	835	28	20.4
4	Control	4 Log	835	70	61.6
4	Control	4 Log	845	0	16.7
4	Control	4 Log	845	28	35.5
4	Control	4 Log	845	70	84.8
4	Control	4 Log	848	0	14.8
4	Control	4 Log	848	28	33.1
4	Control	4 Log	848	70	78.1
4	Control	4 Log	860	0	15.9
4	Control	4 Log	860	28	39.1
4	Control	4 Log	860	70	93.7
4	Control	4 Log	865	0	14.2
4	Control	4 Log	865	28	40.1
4	Control	4 Log	865	70	91.4
4	Control	4 Log	897	0	11
4	Control	4 Log	897	28	38.6
4	Control	4 Log	897	70	91.6
4	Control	4 Log	898	0	12
4	Control	4 Log	898	28	35.2
4	Control	4 Log	898	70	86.1
4	Control	4 Log	939	0	13.2
4	Control	4 Log	939	28	34.5
4	Control	4 Log	939	70	75.8
4	Control	4 Log	942	0	11.9
4	Control	4 Log	942	28	34.3
4	Control	4 Log	942	70	84.2
4	Ingelvac	4 Log	819	0	15.9
4	Ingelvac	4 Log	819	28	43.1
4	Ingelvac	4 Log	819	70	96.2
4	Ingelvac	4 Log	826	0	14.6
4	Ingelvac	4 Log	826	28	41.7
4	Ingelvac	4 Log	826	70	101.8
4	Ingelvac	4 Log	838	0	11.3
4	Ingelvac	4 Log	838	28	37.4
4	Ingelvac	4 Log	838	70	102.6
4	Ingelvac	4 Log	868	0	13.6
4	Ingelvac	4 Log	868	28	33.5
4	Ingelvac	4 Log	868	70	97.5
4	Ingelvac	4 Log	889	0	10.3
4	Ingelvac	4 Log	889	28	31.7
4	Ingelvac	4 Log	889	70	90.3
4	Ingelvac	4 Log	896	0	9.3
4	Ingelvac	4 Log	896	28	32.1
4	Ingelvac	4 Log	896	70	74.1
4	Ingelvac	4 Log	907	0	10.2
4	Ingelvac	4 Log	907	28	35
4	Ingelvac	4 Log	907	70	98.1
4	Ingelvac	4 Log	941	0	12.4
4	Ingelvac	4 Log	941	28	37.7
4	Ingelvac	4 Log	941	70	104.3
5	Control	None	802	0	13.3
5	Control	None	802	28	29.8
5	Control	None	802	70
5	Control	None	832	0	11.9
5	Control	None	832	28	33.1
5	Control	None	832	70
5	Control	None	923	0	12.6
5	Control	None	923	28	35
5	Control	None	923	70
5	Control	None	927	0	13.4
5	Control	None	927	28	36.1
5	Control	None	927	70
5	Control	None	957	0	11.7
5	Control	None	957	28	29.4
5	Control	None	957	70
5	Ingelvac	None	803	0	13
5	Ingelvac	None	803	28	36.1
5	Ingelvac	None	803	70	97.8
5	Ingelvac	None	813	0	18.4
5	Ingelvac	None	813	28	44.8
5	Ingelvac	None	813	70	119.1
5	Ingelvac	None	834	0	10.7
5	Ingelvac	None	834	28	36.7
5	Ingelvac	None	834	70	106.7
5	Ingelvac	None	871	0	15.2
5	Ingelvac	None	871	28	44.7
5	Ingelvac	None	871	70	123.1
5	Ingelvac	None	879	0	11.3
5	Ingelvac	None	879	28	35.1
5	Ingelvac	None	879	70	103.4
5	Ingelvac	None	893	0	12.3
5	Ingelvac	None	893	28	42.9
5	Ingelvac	None	893	70	119.2
5	Ingelvac	None	918	0	12.1
5	Ingelvac	None	918	28	36.4
5	Ingelvac	None	918	70	108.7
5	Ingelvac	None	929	0	9.6
5	Ingelvac	None	929	28	31.3
5	Ingelvac	None	929	70	92.7
5	Ingelvac	None	947	0	9.1
5	Ingelvac	None	947	28	32.1
5	Ingelvac	None	947	70	88
5	Ingelvac	None	955	0	11.6
5	Ingelvac	None	955	28	38.9
5	Ingelvac	None	955	70	121.5

## Sheet: Clinical_Obser
Group	Vaccine Group	Challenge	Animal	Study Day	Clinical Observation	response
1	Control	<1.5 Log	806	27	Behavior	0
1	Control	<1.5 Log	806	27	Cough	0
1	Control	<1.5 Log	806	27	Respiratory	0
1	Control	<1.5 Log	806	28	Behavior	0
1	Control	<1.5 Log	806	28	Cough	0
1	Control	<1.5 Log	806	28	Respiratory	0
1	Control	<1.5 Log	806	29	Behavior	0
1	Control	<1.5 Log	806	29	Cough	0
1	Control	<1.5 Log	806	29	Respiratory	0
1	Control	<1.5 Log	806	30	Behavior	0
1	Control	<1.5 Log	806	30	Cough	0
1	Control	<1.5 Log	806	30	Respiratory	0
1	Control	<1.5 Log	806	31	Behavior	0
1	Control	<1.5 Log	806	31	Cough	0
1	Control	<1.5 Log	806	31	Respiratory	0
1	Control	<1.5 Log	806	32	Behavior	0
1	Control	<1.5 Log	806	32	Cough	0
1	Control	<1.5 Log	806	32	Respiratory	0
1	Control	<1.5 Log	806	33	Behavior	0
1	Control	<1.5 Log	806	33	Cough	0
1	Control	<1.5 Log	806	33	Respiratory	0
1	Control	<1.5 Log	806	34	Behavior	0
1	Control	<1.5 Log	806	34	Cough	0
1	Control	<1.5 Log	806	34	Respiratory	0
1	Control	<1.5 Log	806	35	Behavior	0
1	Control	<1.5 Log	806	35	Cough	0
1	Control	<1.5 Log	806	35	Respiratory	0
1	Control	<1.5 Log	806	36	Behavior	0
1	Control	<1.5 Log	806	36	Cough	0
1	Control	<1.5 Log	806	36	Respiratory	0
1	Control	<1.5 Log	806	37	Behavior	0
1	Control	<1.5 Log	806	37	Cough	0
1	Control	<1.5 Log	806	37	Respiratory	0
1	Control	<1.5 Log	806	38	Behavior	0
1	Control	<1.5 Log	806	38	Cough	0
1	Control	<1.5 Log	806	38	Respiratory	0
1	Control	<1.5 Log	806	39	Behavior	0
1	Control	<1.5 Log	806	39	Cough	0
1	Control	<1.5 Log	806	39	Respiratory	0
1	Control	<1.5 Log	806	40	Behavior	0
1	Control	<1.5 Log	806	40	Cough	0
1	Control	<1.5 Log	806	40	Respiratory	0
1	Control	<1.5 Log	806	41	Behavior	1
1	Control	<1.5 Log	806	41	Cough	0
1	Control	<1.5 Log	806	41	Respiratory	0
1	Control	<1.5 Log	806	42	Behavior	1
1	Control	<1.5 Log	806	42	Cough	0
1	Control	<1.5 Log	806	42	Respiratory	0
1	Control	<1.5 Log	806	43	Behavior	1
1	Control	<1.5 Log	806	43	Cough	0
1	Control	<1.5 Log	806	43	Respiratory	0
1	Control	<1.5 Log	806	44	Behavior	1
1	Control	<1.5 Log	806	44	Cough	0
1	Control	<1.5 Log	806	44	Respiratory	0
1	Control	<1.5 Log	806	45	Behavior	1
1	Control	<1.5 Log	806	45	Cough	0
1	Control	<1.5 Log	806	45	Respiratory	0
1	Control	<1.5 Log	806	46	Behavior	1
1	Control	<1.5 Log	806	46	Cough	0
1	Control	<1.5 Log	806	46	Respiratory	0
1	Control	<1.5 Log	806	47	Behavior	1
1	Control	<1.5 Log	806	47	Cough	0
1	Control	<1.5 Log	806	47	Respiratory	1
1	Control	<1.5 Log	806	48	Behavior	1
1	Control	<1.5 Log	806	48	Cough	0
1	Control	<1.5 Log	806	48	Respiratory	0
1	Control	<1.5 Log	806	49	Behavior	1
1	Control	<1.5 Log	806	49	Cough	0
1	Control	<1.5 Log	806	49	Respiratory	0
1	Control	<1.5 Log	806	50	Behavior	0
1	Control	<1.5 Log	806	50	Cough	0
1	Control	<1.5 Log	806	50	Respiratory	0
1	Control	<1.5 Log	806	51	Behavior	0
1	Control	<1.5 Log	806	51	Cough	0
1	Control	<1.5 Log	806	51	Respiratory	0
1	Control	<1.5 Log	806	52	Behavior	0
1	Control	<1.5 Log	806	52	Cough	0
1	Control	<1.5 Log	806	52	Respiratory	0
1	Control	<1.5 Log	806	53	Behavior	0
1	Control	<1.5 Log	806	53	Cough	0
1	Control	<1.5 Log	806	53	Respiratory	1
1	Control	<1.5 Log	806	54	Behavior	0
1	Control	<1.5 Log	806	54	Cough	0
1	Control	<1.5 Log	806	54	Respiratory	1
1	Control	<1.5 Log	806	55	Behavior	0
1	Control	<1.5 Log	806	55	Cough	0
1	Control	<1.5 Log	806	55	Respiratory	1
1	Control	<1.5 Log	806	56	Behavior	1
1	Control	<1.5 Log	806	56	Cough	0
1	Control	<1.5 Log	806	56	Respiratory	1
1	Control	<1.5 Log	806	57	Behavior	0
1	Control	<1.5 Log	806	57	Cough	0
1	Control	<1.5 Log	806	57	Respiratory	1
1	Control	<1.5 Log	806	58	Behavior	0
1	Control	<1.5 Log	806	58	Cough	0
1	Control	<1.5 Log	806	58	Respiratory	1
1	Control	<1.5 Log	806	59	Behavior	0
1	Control	<1.5 Log	806	59	Cough	0
1	Control	<1.5 Log	806	59	Respiratory	0
1	Control	<1.5 Log	806	60	Behavior	0
1	Control	<1.5 Log	806	60	Cough	0
1	Control	<1.5 Log	806	60	Respiratory	0
1	Control	<1.5 Log	806	61	Behavior	0
1	Control	<1.5 Log	806	61	Cough	0
1	Control	<1.5 Log	806	61	Respiratory	0
1	Control	<1.5 Log	806	62	Behavior	0
1	Control	<1.5 Log	806	62	Cough	0
1	Control	<1.5 Log	806	62	Respiratory	0
1	Control	<1.5 Log	806	63	Behavior	0
1	Control	<1.5 Log	806	63	Cough	0
1	Control	<1.5 Log	806	63	Respiratory	0
1	Control	<1.5 Log	806	64	Behavior	0
1	Control	<1.5 Log	806	64	Cough	0
1	Control	<1.5 Log	806	64	Respiratory	0
1	Control	<1.5 Log	806	65	Behavior	0
1	Control	<1.5 Log	806	65	Cough	0
1	Control	<1.5 Log	806	65	Respiratory	0
1	Control	<1.5 Log	806	66	Behavior	0
1	Control	<1.5 Log	806	66	Cough	0
1	Control	<1.5 Log	806	66	Respiratory	0
1	Control	<1.5 Log	806	67	Behavior	0
1	Control	<1.5 Log	806	67	Cough	0
1	Control	<1.5 Log	806	67	Respiratory	0
1	Control	<1.5 Log	806	68	Behavior	0
1	Control	<1.5 Log	806	68	Cough	0
1	Control	<1.5 Log	806	68	Respiratory	0
1	Control	<1.5 Log	806	69	Behavior	0
1	Control	<1.5 Log	806	69	Cough	0
1	Control	<1.5 Log	806	69	Respiratory	0
1	Control	<1.5 Log	806	70	Behavior	0
1	Control	<1.5 Log	806	70	Cough	0
1	Control	<1.5 Log	806	70	Respiratory	0
1	Control	<1.5 Log	809	27	Behavior	0
1	Control	<1.5 Log	809	27	Cough	0
1	Control	<1.5 Log	809	27	Respiratory	0
1	Control	<1.5 Log	809	28	Behavior	0
1	Control	<1.5 Log	809	28	Cough	0
1	Control	<1.5 Log	809	28	Respiratory	0
1	Control	<1.5 Log	809	29	Behavior	0
1	Control	<1.5 Log	809	29	Cough	0
1	Control	<1.5 Log	809	29	Respiratory	0
1	Control	<1.5 Log	809	30	Behavior	0
1	Control	<1.5 Log	809	30	Cough	0
1	Control	<1.5 Log	809	30	Respiratory	0
1	Control	<1.5 Log	809	31	Behavior	0
1	Control	<1.5 Log	809	31	Cough	0
1	Control	<1.5 Log	809	31	Respiratory	0
1	Control	<1.5 Log	809	32	Behavior	0
1	Control	<1.5 Log	809	32	Cough	0
1	Control	<1.5 Log	809	32	Respiratory	0
1	Control	<1.5 Log	809	33	Behavior	0
1	Control	<1.5 Log	809	33	Cough	0
1	Control	<1.5 Log	809	33	Respiratory	0
1	Control	<1.5 Log	809	34	Behavior	0
1	Control	<1.5 Log	809	34	Cough	0
1	Control	<1.5 Log	809	34	Respiratory	0
1	Control	<1.5 Log	809	35	Behavior	0
1	Control	<1.5 Log	809	35	Cough	0
1	Control	<1.5 Log	809	35	Respiratory	0
1	Control	<1.5 Log	809	36	Behavior	0
1	Control	<1.5 Log	809	36	Cough	0
1	Control	<1.5 Log	809	36	Respiratory	0
1	Control	<1.5 Log	809	37	Behavior	0
1	Control	<1.5 Log	809	37	Cough	0
1	Control	<1.5 Log	809	37	Respiratory	0
1	Control	<1.5 Log	809	38	Behavior	0
1	Control	<1.5 Log	809	38	Cough	0
1	Control	<1.5 Log	809	38	Respiratory	0
1	Control	<1.5 Log	809	39	Behavior	0
1	Control	<1.5 Log	809	39	Cough	0
1	Control	<1.5 Log	809	39	Respiratory	0
1	Control	<1.5 Log	809	40	Behavior	0
1	Control	<1.5 Log	809	40	Cough	0
1	Control	<1.5 Log	809	40	Respiratory	0
1	Control	<1.5 Log	809	41	Behavior	0
1	Control	<1.5 Log	809	41	Cough	0
1	Control	<1.5 Log	809	41	Respiratory	0
1	Control	<1.5 Log	809	42	Behavior	0
1	Control	<1.5 Log	809	42	Cough	1
1	Control	<1.5 Log	809	42	Respiratory	0
1	Control	<1.5 Log	809	43	Behavior	0
1	Control	<1.5 Log	809	43	Cough	1
1	Control	<1.5 Log	809	43	Respiratory	0
1	Control	<1.5 Log	809	44	Behavior	0
1	Control	<1.5 Log	809	44	Cough	0
1	Control	<1.5 Log	809	44	Respiratory	0
1	Control	<1.5 Log	809	45	Behavior	0
1	Control	<1.5 Log	809	45	Cough	0
1	Control	<1.5 Log	809	45	Respiratory	0
1	Control	<1.5 Log	809	46	Behavior	0
1	Control	<1.5 Log	809	46	Cough	0
1	Control	<1.5 Log	809	46	Respiratory	0
1	Control	<1.5 Log	809	47	Behavior	0
1	Control	<1.5 Log	809	47	Cough	0
1	Control	<1.5 Log	809	47	Respiratory	0
1	Control	<1.5 Log	809	48	Behavior	0
1	Control	<1.5 Log	809	48	Cough	0
1	Control	<1.5 Log	809	48	Respiratory	0
1	Control	<1.5 Log	809	49	Behavior	0
1	Control	<1.5 Log	809	49	Cough	0
1	Control	<1.5 Log	809	49	Respiratory	0
1	Control	<1.5 Log	809	50	Behavior	0
1	Control	<1.5 Log	809	50	Cough	0
1	Control	<1.5 Log	809	50	Respiratory	0
1	Control	<1.5 Log	809	51	Behavior	0
1	Control	<1.5 Log	809	51	Cough	0
1	Control	<1.5 Log	809	51	Respiratory	0
1	Control	<1.5 Log	809	52	Behavior	0
1	Control	<1.5 Log	809	52	Cough	0
1	Control	<1.5 Log	809	52	Respiratory	0
1	Control	<1.5 Log	809	53	Behavior	0
1	Control	<1.5 Log	809	53	Cough	0
1	Control	<1.5 Log	809	53	Respiratory	0
1	Control	<1.5 Log	809	54	Behavior	0
1	Control	<1.5 Log	809	54	Cough	0
1	Control	<1.5 Log	809	54	Respiratory	0
1	Control	<1.5 Log	809	55	Behavior	0
1	Control	<1.5 Log	809	55	Cough	0
1	Control	<1.5 Log	809	55	Respiratory	0
1	Control	<1.5 Log	809	56	Behavior	0
1	Control	<1.5 Log	809	56	Cough	0
1	Control	<1.5 Log	809	56	Respiratory	0
1	Control	<1.5 Log	809	57	Behavior	0
1	Control	<1.5 Log	809	57	Cough	0
1	Control	<1.5 Log	809	57	Respiratory	0
1	Control	<1.5 Log	809	58	Behavior	0
1	Control	<1.5 Log	809	58	Cough	0
1	Control	<1.5 Log	809	58	Respiratory	0
1	Control	<1.5 Log	809	59	Behavior	0
1	Control	<1.5 Log	809	59	Cough	0
1	Control	<1.5 Log	809	59	Respiratory	0
1	Control	<1.5 Log	809	60	Behavior	0
1	Control	<1.5 Log	809	60	Cough	0
1	Control	<1.5 Log	809	60	Respiratory	0
1	Control	<1.5 Log	809	61	Behavior	0
1	Control	<1.5 Log	809	61	Cough	0
1	Control	<1.5 Log	809	61	Respiratory	0
1	Control	<1.5 Log	809	62	Behavior	0
1	Control	<1.5 Log	809	62	Cough	0
1	Control	<1.5 Log	809	62	Respiratory	0
1	Control	<1.5 Log	809	63	Behavior	0
1	Control	<1.5 Log	809	63	Cough	0
1	Control	<1.5 Log	809	63	Respiratory	0
1	Control	<1.5 Log	809	64	Behavior	0
1	Control	<1.5 Log	809	64	Cough	0
1	Control	<1.5 Log	809	64	Respiratory	0
1	Control	<1.5 Log	809	65	Behavior	0
1	Control	<1.5 Log	809	65	Cough	0
1	Control	<1.5 Log	809	65	Respiratory	0
1	Control	<1.5 Log	809	66	Behavior	0
1	Control	<1.5 Log	809	66	Cough	0
1	Control	<1.5 Log	809	66	Respiratory	0
1	Control	<1.5 Log	809	67	Behavior	0
1	Control	<1.5 Log	809	67	Cough	0
1	Control	<1.5 Log	809	67	Respiratory	0
1	Control	<1.5 Log	809	68	Behavior	0
1	Control	<1.5 Log	809	68	Cough	0
1	Control	<1.5 Log	809	68	Respiratory	0
1	Control	<1.5 Log	809	69	Behavior	0
1	Control	<1.5 Log	809	69	Cough	0
1	Control	<1.5 Log	809	69	Respiratory	0
1	Control	<1.5 Log	809	70	Behavior	0
1	Control	<1.5 Log	809	70	Cough	0
1	Control	<1.5 Log	809	70	Respiratory	0
1	Control	<1.5 Log	825	27	Behavior	0
1	Control	<1.5 Log	825	27	Cough	0
1	Control	<1.5 Log	825	27	Respiratory	0
1	Control	<1.5 Log	825	28	Behavior	0
1	Control	<1.5 Log	825	28	Cough	0
1	Control	<1.5 Log	825	28	Respiratory	0
1	Control	<1.5 Log	825	29	Behavior	0
1	Control	<1.5 Log	825	29	Cough	0
1	Control	<1.5 Log	825	29	Respiratory	0
1	Control	<1.5 Log	825	30	Behavior	0
1	Control	<1.5 Log	825	30	Cough	0
1	Control	<1.5 Log	825	30	Respiratory	0
1	Control	<1.5 Log	825	31	Behavior	0
1	Control	<1.5 Log	825	31	Cough	0
1	Control	<1.5 Log	825	31	Respiratory	0
1	Control	<1.5 Log	825	32	Behavior	0
1	Control	<1.5 Log	825	32	Cough	0
1	Control	<1.5 Log	825	32	Respiratory	0
1	Control	<1.5 Log	825	33	Behavior	0
1	Control	<1.5 Log	825	33	Cough	0
1	Control	<1.5 Log	825	33	Respiratory	0
1	Control	<1.5 Log	825	34	Behavior	0
1	Control	<1.5 Log	825	34	Cough	0
1	Control	<1.5 Log	825	34	Respiratory	0
1	Control	<1.5 Log	825	35	Behavior	0
1	Control	<1.5 Log	825	35	Cough	0
1	Control	<1.5 Log	825	35	Respiratory	0
1	Control	<1.5 Log	825	36	Behavior	0
1	Control	<1.5 Log	825	36	Cough	0
1	Control	<1.5 Log	825	36	Respiratory	0
1	Control	<1.5 Log	825	37	Behavior	0
1	Control	<1.5 Log	825	37	Cough	0
1	Control	<1.5 Log	825	37	Respiratory	0
1	Control	<1.5 Log	825	38	Behavior	0
1	Control	<1.5 Log	825	38	Cough	0
1	Control	<1.5 Log	825	38	Respiratory	0
1	Control	<1.5 Log	825	39	Behavior	0
1	Control	<1.5 Log	825	39	Cough	0
1	Control	<1.5 Log	825	39	Respiratory	0
1	Control	<1.5 Log	825	40	Behavior	1
1	Control	<1.5 Log	825	40	Cough	0
1	Control	<1.5 Log	825	40	Respiratory	0
1	Control	<1.5 Log	825	41	Behavior	1
1	Control	<1.5 Log	825	41	Cough	0
1	Control	<1.5 Log	825	41	Respiratory	1
1	Control	<1.5 Log	825	42	Behavior	1
1	Control	<1.5 Log	825	42	Cough	0
1	Control	<1.5 Log	825	42	Respiratory	1
1	Control	<1.5 Log	825	43	Behavior	1
1	Control	<1.5 Log	825	43	Cough	0
1	Control	<1.5 Log	825	43	Respiratory	1
1	Control	<1.5 Log	825	44	Behavior	0
1	Control	<1.5 Log	825	44	Cough	0
1	Control	<1.5 Log	825	44	Respiratory	1
1	Control	<1.5 Log	825	45	Behavior	1
1	Control	<1.5 Log	825	45	Cough	1
1	Control	<1.5 Log	825	45	Respiratory	1
1	Control	<1.5 Log	825	46	Behavior	1
1	Control	<1.5 Log	825	46	Cough	0
1	Control	<1.5 Log	825	46	Respiratory	1
1	Control	<1.5 Log	825	47	Behavior	0
1	Control	<1.5 Log	825	47	Cough	1
1	Control	<1.5 Log	825	47	Respiratory	1
1	Control	<1.5 Log	825	48	Behavior	1
1	Control	<1.5 Log	825	48	Cough	1
1	Control	<1.5 Log	825	48	Respiratory	1
1	Control	<1.5 Log	825	49	Behavior	0
1	Control	<1.5 Log	825	49	Cough	0
1	Control	<1.5 Log	825	49	Respiratory	1
1	Control	<1.5 Log	825	50	Behavior	0
1	Control	<1.5 Log	825	50	Cough	0
1	Control	<1.5 Log	825	50	Respiratory	1
1	Control	<1.5 Log	825	51	Behavior	0
1	Control	<1.5 Log	825	51	Cough	0
1	Control	<1.5 Log	825	51	Respiratory	1
1	Control	<1.5 Log	825	52	Behavior	0
1	Control	<1.5 Log	825	52	Cough	0
1	Control	<1.5 Log	825	52	Respiratory	1
1	Control	<1.5 Log	825	53	Behavior	0
1	Control	<1.5 Log	825	53	Cough	0
1	Control	<1.5 Log	825	53	Respiratory	0
1	Control	<1.5 Log	825	54	Behavior	0
1	Control	<1.5 Log	825	54	Cough	0
1	Control	<1.5 Log	825	54	Respiratory	0
1	Control	<1.5 Log	825	55	Behavior	0
1	Control	<1.5 Log	825	55	Cough	0
1	Control	<1.5 Log	825	55	Respiratory	0
1	Control	<1.5 Log	825	56	Behavior	0
1	Control	<1.5 Log	825	56	Cough	0
1	Control	<1.5 Log	825	56	Respiratory	0
1	Control	<1.5 Log	825	57	Behavior	0
1	Control	<1.5 Log	825	57	Cough	0
1	Control	<1.5 Log	825	57	Respiratory	0
1	Control	<1.5 Log	825	58	Behavior	0
1	Control	<1.5 Log	825	58	Cough	0
1	Control	<1.5 Log	825	58	Respiratory	0
1	Control	<1.5 Log	825	59	Behavior	0
1	Control	<1.5 Log	825	59	Cough	0
1	Control	<1.5 Log	825	59	Respiratory	0
1	Control	<1.5 Log	825	60	Behavior	0
1	Control	<1.5 Log	825	60	Cough	0
1	Control	<1.5 Log	825	60	Respiratory	0
1	Control	<1.5 Log	825	61	Behavior	0
1	Control	<1.5 Log	825	61	Cough	0
1	Control	<1.5 Log	825	61	Respiratory	0
1	Control	<1.5 Log	825	62	Behavior	0
1	Control	<1.5 Log	825	62	Cough	0
1	Control	<1.5 Log	825	62	Respiratory	0
1	Control	<1.5 Log	825	63	Behavior	0
1	Control	<1.5 Log	825	63	Cough	0
1	Control	<1.5 Log	825	63	Respiratory	0
1	Control	<1.5 Log	825	64	Behavior	0
1	Control	<1.5 Log	825	64	Cough	0
1	Control	<1.5 Log	825	64	Respiratory	0
1	Control	<1.5 Log	825	65	Behavior	0
1	Control	<1.5 Log	825	65	Cough	0
1	Control	<1.5 Log	825	65	Respiratory	0
1	Control	<1.5 Log	825	66	Behavior	0
1	Control	<1.5 Log	825	66	Cough	0
1	Control	<1.5 Log	825	66	Respiratory	0
1	Control	<1.5 Log	825	67	Behavior	0
1	Control	<1.5 Log	825	67	Cough	0
1	Control	<1.5 Log	825	67	Respiratory	0
1	Control	<1.5 Log	825	68	Behavior	0
1	Control	<1.5 Log	825	68	Cough	0
1	Control	<1.5 Log	825	68	Respiratory	0
1	Control	<1.5 Log	825	69	Behavior	0
1	Control	<1.5 Log	825	69	Cough	0
1	Control	<1.5 Log	825	69	Respiratory	0
1	Control	<1.5 Log	825	70	Behavior	0
1	Control	<1.5 Log	825	70	Cough	0
1	Control	<1.5 Log	825	70	Respiratory	0
1	Control	<1.5 Log	870	27	Behavior	0
1	Control	<1.5 Log	870	27	Cough	0
1	Control	<1.5 Log	870	27	Respiratory	0
1	Control	<1.5 Log	870	28	Behavior	0
1	Control	<1.5 Log	870	28	Cough	0
1	Control	<1.5 Log	870	28	Respiratory	0
1	Control	<1.5 Log	870	29	Behavior	0
1	Control	<1.5 Log	870	29	Cough	0
1	Control	<1.5 Log	870	29	Respiratory	0
1	Control	<1.5 Log	870	30	Behavior	0
1	Control	<1.5 Log	870	30	Cough	0
1	Control	<1.5 Log	870	30	Respiratory	0
1	Control	<1.5 Log	870	31	Behavior	0
1	Control	<1.5 Log	870	31	Cough	0
1	Control	<1.5 Log	870	31	Respiratory	0
1	Control	<1.5 Log	870	32	Behavior	0
1	Control	<1.5 Log	870	32	Cough	0
1	Control	<1.5 Log	870	32	Respiratory	0
1	Control	<1.5 Log	870	33	Behavior	0
1	Control	<1.5 Log	870	33	Cough	0
1	Control	<1.5 Log	870	33	Respiratory	0
1	Control	<1.5 Log	870	34	Behavior	0
1	Control	<1.5 Log	870	34	Cough	0
1	Control	<1.5 Log	870	34	Respiratory	0
1	Control	<1.5 Log	870	35	Behavior	0
1	Control	<1.5 Log	870	35	Cough	0
1	Control	<1.5 Log	870	35	Respiratory	0
1	Control	<1.5 Log	870	36	Behavior	0
1	Control	<1.5 Log	870	36	Cough	0
1	Control	<1.5 Log	870	36	Respiratory	0
1	Control	<1.5 Log	870	37	Behavior	0
1	Control	<1.5 Log	870	37	Cough	0
1	Control	<1.5 Log	870	37	Respiratory	0
1	Control	<1.5 Log	870	38	Behavior	0
1	Control	<1.5 Log	870	38	Cough	0
1	Control	<1.5 Log	870	38	Respiratory	0
1	Control	<1.5 Log	870	39	Behavior	0
1	Control	<1.5 Log	870	39	Cough	0
1	Control	<1.5 Log	870	39	Respiratory	0
1	Control	<1.5 Log	870	40	Behavior	0
1	Control	<1.5 Log	870	40	Cough	0
1	Control	<1.5 Log	870	40	Respiratory	0
1	Control	<1.5 Log	870	41	Behavior	0
1	Control	<1.5 Log	870	41	Cough	0
1	Control	<1.5 Log	870	41	Respiratory	0
1	Control	<1.5 Log	870	42	Behavior	0
1	Control	<1.5 Log	870	42	Cough	0
1	Control	<1.5 Log	870	42	Respiratory	0
1	Control	<1.5 Log	870	43	Behavior	0
1	Control	<1.5 Log	870	43	Cough	0
1	Control	<1.5 Log	870	43	Respiratory	0
1	Control	<1.5 Log	870	44	Behavior	0
1	Control	<1.5 Log	870	44	Cough	0
1	Control	<1.5 Log	870	44	Respiratory	0
1	Control	<1.5 Log	870	45	Behavior	0
1	Control	<1.5 Log	870	45	Cough	1
1	Control	<1.5 Log	870	45	Respiratory	0
1	Control	<1.5 Log	870	46	Behavior	0
1	Control	<1.5 Log	870	46	Cough	0
1	Control	<1.5 Log	870	46	Respiratory	0
1	Control	<1.5 Log	870	47	Behavior	0
1	Control	<1.5 Log	870	47	Cough	0
1	Control	<1.5 Log	870	47	Respiratory	0
1	Control	<1.5 Log	870	48	Behavior	0
1	Control	<1.5 Log	870	48	Cough	0
1	Control	<1.5 Log	870	48	Respiratory	0
1	Control	<1.5 Log	870	49	Behavior	0
1	Control	<1.5 Log	870	49	Cough	1
1	Control	<1.5 Log	870	49	Respiratory	0
1	Control	<1.5 Log	870	50	Behavior	0
1	Control	<1.5 Log	870	50	Cough	0
1	Control	<1.5 Log	870	50	Respiratory	0
1	Control	<1.5 Log	870	51	Behavior	0
1	Control	<1.5 Log	870	51	Cough	0
1	Control	<1.5 Log	870	51	Respiratory	0
1	Control	<1.5 Log	870	52	Behavior	0
1	Control	<1.5 Log	870	52	Cough	0
1	Control	<1.5 Log	870	52	Respiratory	0
1	Control	<1.5 Log	870	53	Behavior	0
1	Control	<1.5 Log	870	53	Cough	0
1	Control	<1.5 Log	870	53	Respiratory	0
1	Control	<1.5 Log	870	54	Behavior	0
1	Control	<1.5 Log	870	54	Cough	0
1	Control	<1.5 Log	870	54	Respiratory	0
1	Control	<1.5 Log	870	55	Behavior	0
1	Control	<1.5 Log	870	55	Cough	0
1	Control	<1.5 Log	870	55	Respiratory	0
1	Control	<1.5 Log	870	56	Behavior	0
1	Control	<1.5 Log	870	56	Cough	0
1	Control	<1.5 Log	870	56	Respiratory	0
1	Control	<1.5 Log	870	57	Behavior	0
1	Control	<1.5 Log	870	57	Cough	0
1	Control	<1.5 Log	870	57	Respiratory	0
1	Control	<1.5 Log	870	58	Behavior	0
1	Control	<1.5 Log	870	58	Cough	0
1	Control	<1.5 Log	870	58	Respiratory	0
1	Control	<1.5 Log	870	59	Behavior	0
1	Control	<1.5 Log	870	59	Cough	0
1	Control	<1.5 Log	870	59	Respiratory	0
1	Control	<1.5 Log	870	60	Behavior	0
1	Control	<1.5 Log	870	60	Cough	0
1	Control	<1.5 Log	870	60	Respiratory	0
1	Control	<1.5 Log	870	61	Behavior	0
1	Control	<1.5 Log	870	61	Cough	0
1	Control	<1.5 Log	870	61	Respiratory	0
1	Control	<1.5 Log	870	62	Behavior	0
1	Control	<1.5 Log	870	62	Cough	0
1	Control	<1.5 Log	870	62	Respiratory	0
1	Control	<1.5 Log	870	63	Behavior	0
1	Control	<1.5 Log	870	63	Cough	0
1	Control	<1.5 Log	870	63	Respiratory	0
1	Control	<1.5 Log	870	64	Behavior	0
1	Control	<1.5 Log	870	64	Cough	0
1	Control	<1.5 Log	870	64	Respiratory	0
1	Control	<1.5 Log	870	65	Behavior	0
1	Control	<1.5 Log	870	65	Cough	0
1	Control	<1.5 Log	870	65	Respiratory	0
1	Control	<1.5 Log	870	66	Behavior	0
1	Control	<1.5 Log	870	66	Cough	0
1	Control	<1.5 Log	870	66	Respiratory	0
1	Control	<1.5 Log	870	67	Behavior	0
1	Control	<1.5 Log	870	67	Cough	0
1	Control	<1.5 Log	870	67	Respiratory	0
1	Control	<1.5 Log	870	68	Behavior	0
1	Control	<1.5 Log	870	68	Cough	0
1	Control	<1.5 Log	870	68	Respiratory	0
1	Control	<1.5 Log	870	69	Behavior	0
1	Control	<1.5 Log	870	69	Cough	0
1	Control	<1.5 Log	870	69	Respiratory	0
1	Control	<1.5 Log	870	70	Behavior	0
1	Control	<1.5 Log	870	70	Cough	0
1	Control	<1.5 Log	870	70	Respiratory	0
1	Control	<1.5 Log	880	27	Behavior	0
1	Control	<1.5 Log	880	27	Cough	0
1	Control	<1.5 Log	880	27	Respiratory	0
1	Control	<1.5 Log	880	28	Behavior	0
1	Control	<1.5 Log	880	28	Cough	0
1	Control	<1.5 Log	880	28	Respiratory	0
1	Control	<1.5 Log	880	29	Behavior	0
1	Control	<1.5 Log	880	29	Cough	0
1	Control	<1.5 Log	880	29	Respiratory	0
1	Control	<1.5 Log	880	30	Behavior	0
1	Control	<1.5 Log	880	30	Cough	0
1	Control	<1.5 Log	880	30	Respiratory	0
1	Control	<1.5 Log	880	31	Behavior	0
1	Control	<1.5 Log	880	31	Cough	0
1	Control	<1.5 Log	880	31	Respiratory	0
1	Control	<1.5 Log	880	32	Behavior	0
1	Control	<1.5 Log	880	32	Cough	0
1	Control	<1.5 Log	880	32	Respiratory	0
1	Control	<1.5 Log	880	33	Behavior	0
1	Control	<1.5 Log	880	33	Cough	0
1	Control	<1.5 Log	880	33	Respiratory	0
1	Control	<1.5 Log	880	34	Behavior	0
1	Control	<1.5 Log	880	34	Cough	0
1	Control	<1.5 Log	880	34	Respiratory	0
1	Control	<1.5 Log	880	35	Behavior	0
1	Control	<1.5 Log	880	35	Cough	0
1	Control	<1.5 Log	880	35	Respiratory	0
1	Control	<1.5 Log	880	36	Behavior	0
1	Control	<1.5 Log	880	36	Cough	0
1	Control	<1.5 Log	880	36	Respiratory	0
1	Control	<1.5 Log	880	37	Behavior	0
1	Control	<1.5 Log	880	37	Cough	0
1	Control	<1.5 Log	880	37	Respiratory	0
1	Control	<1.5 Log	880	38	Behavior	0
1	Control	<1.5 Log	880	38	Cough	0
1	Control	<1.5 Log	880	38	Respiratory	0
1	Control	<1.5 Log	880	39	Behavior	1
1	Control	<1.5 Log	880	39	Cough	1
1	Control	<1.5 Log	880	39	Respiratory	0
1	Control	<1.5 Log	880	40	Behavior	0
1	Control	<1.5 Log	880	40	Cough	1
1	Control	<1.5 Log	880	40	Respiratory	1
1	Control	<1.5 Log	880	41	Behavior	0
1	Control	<1.5 Log	880	41	Cough	1
1	Control	<1.5 Log	880	41	Respiratory	0
1	Control	<1.5 Log	880	42	Behavior	0
1	Control	<1.5 Log	880	42	Cough	1
1	Control	<1.5 Log	880	42	Respiratory	0
1	Control	<1.5 Log	880	43	Behavior	0
1	Control	<1.5 Log	880	43	Cough	0
1	Control	<1.5 Log	880	43	Respiratory	0
1	Control	<1.5 Log	880	44	Behavior	0
1	Control	<1.5 Log	880	44	Cough	0
1	Control	<1.5 Log	880	44	Respiratory	0
1	Control	<1.5 Log	880	45	Behavior	0
1	Control	<1.5 Log	880	45	Cough	0
1	Control	<1.5 Log	880	45	Respiratory	0
1	Control	<1.5 Log	880	46	Behavior	0
1	Control	<1.5 Log	880	46	Cough	0
1	Control	<1.5 Log	880	46	Respiratory	0
1	Control	<1.5 Log	880	47	Behavior	0
1	Control	<1.5 Log	880	47	Cough	0
1	Control	<1.5 Log	880	47	Respiratory	0
1	Control	<1.5 Log	880	48	Behavior	0
1	Control	<1.5 Log	880	48	Cough	0
1	Control	<1.5 Log	880	48	Respiratory	0
1	Control	<1.5 Log	880	49	Behavior	0
1	Control	<1.5 Log	880	49	Cough	0
1	Control	<1.5 Log	880	49	Respiratory	0
1	Control	<1.5 Log	880	50	Behavior	0
1	Control	<1.5 Log	880	50	Cough	0
1	Control	<1.5 Log	880	50	Respiratory	0
1	Control	<1.5 Log	880	51	Behavior	0
1	Control	<1.5 Log	880	51	Cough	0
1	Control	<1.5 Log	880	51	Respiratory	0
1	Control	<1.5 Log	880	52	Behavior	0
1	Control	<1.5 Log	880	52	Cough	0
1	Control	<1.5 Log	880	52	Respiratory	0
1	Control	<1.5 Log	880	53	Behavior	0
1	Control	<1.5 Log	880	53	Cough	0
1	Control	<1.5 Log	880	53	Respiratory	0
1	Control	<1.5 Log	880	54	Behavior	0
1	Control	<1.5 Log	880	54	Cough	0
1	Control	<1.5 Log	880	54	Respiratory	0
1	Control	<1.5 Log	880	55	Behavior	0
1	Control	<1.5 Log	880	55	Cough	0
1	Control	<1.5 Log	880	55	Respiratory	0
1	Control	<1.5 Log	880	56	Behavior	0
1	Control	<1.5 Log	880	56	Cough	0
1	Control	<1.5 Log	880	56	Respiratory	0
1	Control	<1.5 Log	880	57	Behavior	0
1	Control	<1.5 Log	880	57	Cough	0
1	Control	<1.5 Log	880	57	Respiratory	0
1	Control	<1.5 Log	880	58	Behavior	0
1	Control	<1.5 Log	880	58	Cough	0
1	Control	<1.5 Log	880	58	Respiratory	0
1	Control	<1.5 Log	880	59	Behavior	0
1	Control	<1.5 Log	880	59	Cough	0
1	Control	<1.5 Log	880	59	Respiratory	0
1	Control	<1.5 Log	880	60	Behavior	0
1	Control	<1.5 Log	880	60	Cough	0
1	Control	<1.5 Log	880	60	Respiratory	0
1	Control	<1.5 Log	880	61	Behavior	0
1	Control	<1.5 Log	880	61	Cough	0
1	Control	<1.5 Log	880	61	Respiratory	0
1	Control	<1.5 Log	880	62	Behavior	0
1	Control	<1.5 Log	880	62	Cough	0
1	Control	<1.5 Log	880	62	Respiratory	0
1	Control	<1.5 Log	880	63	Behavior	0
1	Control	<1.5 Log	880	63	Cough	0
1	Control	<1.5 Log	880	63	Respiratory	0
1	Control	<1.5 Log	880	64	Behavior	0
1	Control	<1.5 Log	880	64	Cough	0
1	Control	<1.5 Log	880	64	Respiratory	0
1	Control	<1.5 Log	880	65	Behavior	0
1	Control	<1.5 Log	880	65	Cough	0
1	Control	<1.5 Log	880	65	Respiratory	0
1	Control	<1.5 Log	880	66	Behavior	0
1	Control	<1.5 Log	880	66	Cough	0
1	Control	<1.5 Log	880	66	Respiratory	0
1	Control	<1.5 Log	880	67	Behavior	0
1	Control	<1.5 Log	880	67	Cough	0
1	Control	<1.5 Log	880	67	Respiratory	0
1	Control	<1.5 Log	880	68	Behavior	0
1	Control	<1.5 Log	880	68	Cough	0
1	Control	<1.5 Log	880	68	Respiratory	0
1	Control	<1.5 Log	880	69	Behavior	0
1	Control	<1.5 Log	880	69	Cough	0
1	Control	<1.5 Log	880	69	Respiratory	0
1	Control	<1.5 Log	880	70	Behavior	0
1	Control	<1.5 Log	880	70	Cough	0
1	Control	<1.5 Log	880	70	Respiratory	0
1	Control	<1.5 Log	925	27	Behavior	0
1	Control	<1.5 Log	925	27	Cough	0
1	Control	<1.5 Log	925	27	Respiratory	0
1	Control	<1.5 Log	925	28	Behavior	0
1	Control	<1.5 Log	925	28	Cough	0
1	Control	<1.5 Log	925	28	Respiratory	0
1	Control	<1.5 Log	925	29	Behavior	0
1	Control	<1.5 Log	925	29	Cough	0
1	Control	<1.5 Log	925	29	Respiratory	0
1	Control	<1.5 Log	925	30	Behavior	0
1	Control	<1.5 Log	925	30	Cough	0
1	Control	<1.5 Log	925	30	Respiratory	0
1	Control	<1.5 Log	925	31	Behavior	0
1	Control	<1.5 Log	925	31	Cough	0
1	Control	<1.5 Log	925	31	Respiratory	0
1	Control	<1.5 Log	925	32	Behavior	0
1	Control	<1.5 Log	925	32	Cough	0
1	Control	<1.5 Log	925	32	Respiratory	0
1	Control	<1.5 Log	925	33	Behavior	0
1	Control	<1.5 Log	925	33	Cough	1
1	Control	<1.5 Log	925	33	Respiratory	0
1	Control	<1.5 Log	925	34	Behavior	0
1	Control	<1.5 Log	925	34	Cough	0
1	Control	<1.5 Log	925	34	Respiratory	0
1	Control	<1.5 Log	925	35	Behavior	0
1	Control	<1.5 Log	925	35	Cough	0
1	Control	<1.5 Log	925	35	Respiratory	0
1	Control	<1.5 Log	925	36	Behavior	0
1	Control	<1.5 Log	925	36	Cough	0
1	Control	<1.5 Log	925	36	Respiratory	0
1	Control	<1.5 Log	925	37	Behavior	0
1	Control	<1.5 Log	925	37	Cough	0
1	Control	<1.5 Log	925	37	Respiratory	0
1	Control	<1.5 Log	925	38	Behavior	0
1	Control	<1.5 Log	925	38	Cough	0
1	Control	<1.5 Log	925	38	Respiratory	0
1	Control	<1.5 Log	925	39	Behavior	0
1	Control	<1.5 Log	925	39	Cough	0
1	Control	<1.5 Log	925	39	Respiratory	0
1	Control	<1.5 Log	925	40	Behavior	0
1	Control	<1.5 Log	925	40	Cough	0
1	Control	<1.5 Log	925	40	Respiratory	0
1	Control	<1.5 Log	925	41	Behavior	0
1	Control	<1.5 Log	925	41	Cough	0
1	Control	<1.5 Log	925	41	Respiratory	0
1	Control	<1.5 Log	925	42	Behavior	0
1	Control	<1.5 Log	925	42	Cough	0
1	Control	<1.5 Log	925	42	Respiratory	0
1	Control	<1.5 Log	925	43	Behavior	0
1	Control	<1.5 Log	925	43	Cough	0
1	Control	<1.5 Log	925	43	Respiratory	0
1	Control	<1.5 Log	925	44	Behavior	0
1	Control	<1.5 Log	925	44	Cough	0
1	Control	<1.5 Log	925	44	Respiratory	0
1	Control	<1.5 Log	925	45	Behavior	0
1	Control	<1.5 Log	925	45	Cough	0
1	Control	<1.5 Log	925	45	Respiratory	0
1	Control	<1.5 Log	925	46	Behavior	0
1	Control	<1.5 Log	925	46	Cough	0
1	Control	<1.5 Log	925	46	Respiratory	0
1	Control	<1.5 Log	925	47	Behavior	0
1	Control	<1.5 Log	925	47	Cough	0
1	Control	<1.5 Log	925	47	Respiratory	0
1	Control	<1.5 Log	925	48	Behavior	0
1	Control	<1.5 Log	925	48	Cough	0
1	Control	<1.5 Log	925	48	Respiratory	0
1	Control	<1.5 Log	925	49	Behavior	0
1	Control	<1.5 Log	925	49	Cough	0
1	Control	<1.5 Log	925	49	Respiratory	0
1	Control	<1.5 Log	925	50	Behavior	0
1	Control	<1.5 Log	925	50	Cough	0
1	Control	<1.5 Log	925	50	Respiratory	1
1	Control	<1.5 Log	925	51	Behavior	0
1	Control	<1.5 Log	925	51	Cough	0
1	Control	<1.5 Log	925	51	Respiratory	0
1	Control	<1.5 Log	925	52	Behavior	0
1	Control	<1.5 Log	925	52	Cough	0
1	Control	<1.5 Log	925	52	Respiratory	0
1	Control	<1.5 Log	925	53	Behavior	0
1	Control	<1.5 Log	925	53	Cough	0
1	Control	<1.5 Log	925	53	Respiratory	0
1	Control	<1.5 Log	925	54	Behavior	0
1	Control	<1.5 Log	925	54	Cough	0
1	Control	<1.5 Log	925	54	Respiratory	0
1	Control	<1.5 Log	925	55	Behavior	0
1	Control	<1.5 Log	925	55	Cough	0
1	Control	<1.5 Log	925	55	Respiratory	0
1	Control	<1.5 Log	925	56	Behavior	0
1	Control	<1.5 Log	925	56	Cough	0
1	Control	<1.5 Log	925	56	Respiratory	0
1	Control	<1.5 Log	925	57	Behavior	0
1	Control	<1.5 Log	925	57	Cough	0
1	Control	<1.5 Log	925	57	Respiratory	0
1	Control	<1.5 Log	925	58	Behavior	0
1	Control	<1.5 Log	925	58	Cough	0
1	Control	<1.5 Log	925	58	Respiratory	0
1	Control	<1.5 Log	925	59	Behavior	0
1	Control	<1.5 Log	925	59	Cough	0
1	Control	<1.5 Log	925	59	Respiratory	0
1	Control	<1.5 Log	925	60	Behavior	0
1	Control	<1.5 Log	925	60	Cough	0
1	Control	<1.5 Log	925	60	Respiratory	0
1	Control	<1.5 Log	925	61	Behavior	0
1	Control	<1.5 Log	925	61	Cough	0
1	Control	<1.5 Log	925	61	Respiratory	0
1	Control	<1.5 Log	925	62	Behavior	0
1	Control	<1.5 Log	925	62	Cough	0
1	Control	<1.5 Log	925	62	Respiratory	0
1	Control	<1.5 Log	925	63	Behavior	0
1	Control	<1.5 Log	925	63	Cough	0
1	Control	<1.5 Log	925	63	Respiratory	0
1	Control	<1.5 Log	925	64	Behavior	0
1	Control	<1.5 Log	925	64	Cough	0
1	Control	<1.5 Log	925	64	Respiratory	0
1	Control	<1.5 Log	925	65	Behavior	0
1	Control	<1.5 Log	925	65	Cough	0
1	Control	<1.5 Log	925	65	Respiratory	0
1	Control	<1.5 Log	925	66	Behavior	0
1	Control	<1.5 Log	925	66	Cough	0
1	Control	<1.5 Log	925	66	Respiratory	0
1	Control	<1.5 Log	925	67	Behavior	0
1	Control	<1.5 Log	925	67	Cough	0
1	Control	<1.5 Log	925	67	Respiratory	0
1	Control	<1.5 Log	925	68	Behavior	0
1	Control	<1.5 Log	925	68	Cough	0
1	Control	<1.5 Log	925	68	Respiratory	0
1	Control	<1.5 Log	925	69	Behavior	0
1	Control	<1.5 Log	925	69	Cough	0
1	Control	<1.5 Log	925	69	Respiratory	0
1	Control	<1.5 Log	925	70	Behavior	0
1	Control	<1.5 Log	925	70	Cough	0
1	Control	<1.5 Log	925	70	Respiratory	0
1	Control	<1.5 Log	933	27	Behavior	0
1	Control	<1.5 Log	933	27	Cough	0
1	Control	<1.5 Log	933	27	Respiratory	0
1	Control	<1.5 Log	933	28	Behavior	0
1	Control	<1.5 Log	933	28	Cough	0
1	Control	<1.5 Log	933	28	Respiratory	0
1	Control	<1.5 Log	933	29	Behavior	0
1	Control	<1.5 Log	933	29	Cough	0
1	Control	<1.5 Log	933	29	Respiratory	0
1	Control	<1.5 Log	933	30	Behavior	0
1	Control	<1.5 Log	933	30	Cough	0
1	Control	<1.5 Log	933	30	Respiratory	0
1	Control	<1.5 Log	933	31	Behavior	0
1	Control	<1.5 Log	933	31	Cough	0
1	Control	<1.5 Log	933	31	Respiratory	0
1	Control	<1.5 Log	933	32	Behavior	0
1	Control	<1.5 Log	933	32	Cough	0
1	Control	<1.5 Log	933	32	Respiratory	0
1	Control	<1.5 Log	933	33	Behavior	0
1	Control	<1.5 Log	933	33	Cough	0
1	Control	<1.5 Log	933	33	Respiratory	0
1	Control	<1.5 Log	933	34	Behavior	0
1	Control	<1.5 Log	933	34	Cough	0
1	Control	<1.5 Log	933	34	Respiratory	0
1	Control	<1.5 Log	933	35	Behavior	0
1	Control	<1.5 Log	933	35	Cough	0
1	Control	<1.5 Log	933	35	Respiratory	0
1	Control	<1.5 Log	933	36	Behavior	0
1	Control	<1.5 Log	933	36	Cough	0
1	Control	<1.5 Log	933	36	Respiratory	0
1	Control	<1.5 Log	933	37	Behavior	0
1	Control	<1.5 Log	933	37	Cough	0
1	Control	<1.5 Log	933	37	Respiratory	0
1	Control	<1.5 Log	933	38	Behavior	0
1	Control	<1.5 Log	933	38	Cough	0
1	Control	<1.5 Log	933	38	Respiratory	0
1	Control	<1.5 Log	933	39	Behavior	0
1	Control	<1.5 Log	933	39	Cough	0
1	Control	<1.5 Log	933	39	Respiratory	0
1	Control	<1.5 Log	933	40	Behavior	0
1	Control	<1.5 Log	933	40	Cough	0
1	Control	<1.5 Log	933	40	Respiratory	0
1	Control	<1.5 Log	933	41	Behavior	0
1	Control	<1.5 Log	933	41	Cough	0
1	Control	<1.5 Log	933	41	Respiratory	0
1	Control	<1.5 Log	933	42	Behavior	0
1	Control	<1.5 Log	933	42	Cough	0
1	Control	<1.5 Log	933	42	Respiratory	0
1	Control	<1.5 Log	933	43	Behavior	0
1	Control	<1.5 Log	933	43	Cough	0
1	Control	<1.5 Log	933	43	Respiratory	0
1	Control	<1.5 Log	933	44	Behavior	0
1	Control	<1.5 Log	933	44	Cough	0
1	Control	<1.5 Log	933	44	Respiratory	0
1	Control	<1.5 Log	933	45	Behavior	0
1	Control	<1.5 Log	933	45	Cough	0
1	Control	<1.5 Log	933	45	Respiratory	0
1	Control	<1.5 Log	933	46	Behavior	0
1	Control	<1.5 Log	933	46	Cough	0
1	Control	<1.5 Log	933	46	Respiratory	0
1	Control	<1.5 Log	933	47	Behavior	0
1	Control	<1.5 Log	933	47	Cough	0
1	Control	<1.5 Log	933	47	Respiratory	0
1	Control	<1.5 Log	933	48	Behavior	0
1	Control	<1.5 Log	933	48	Cough	0
1	Control	<1.5 Log	933	48	Respiratory	0
1	Control	<1.5 Log	933	49	Behavior	0
1	Control	<1.5 Log	933	49	Cough	0
1	Control	<1.5 Log	933	49	Respiratory	0
1	Control	<1.5 Log	933	50	Behavior	0
1	Control	<1.5 Log	933	50	Cough	0
1	Control	<1.5 Log	933	50	Respiratory	0
1	Control	<1.5 Log	933	51	Behavior	0
1	Control	<1.5 Log	933	51	Cough	0
1	Control	<1.5 Log	933	51	Respiratory	0
1	Control	<1.5 Log	933	52	Behavior	0
1	Control	<1.5 Log	933	52	Cough	0
1	Control	<1.5 Log	933	52	Respiratory	0
1	Control	<1.5 Log	933	53	Behavior	0
1	Control	<1.5 Log	933	53	Cough	0
1	Control	<1.5 Log	933	53	Respiratory	0
1	Control	<1.5 Log	933	54	Behavior	0
1	Control	<1.5 Log	933	54	Cough	0
1	Control	<1.5 Log	933	54	Respiratory	0
1	Control	<1.5 Log	933	55	Behavior	0
1	Control	<1.5 Log	933	55	Cough	0
1	Control	<1.5 Log	933	55	Respiratory	0
1	Control	<1.5 Log	933	56	Behavior	0
1	Control	<1.5 Log	933	56	Cough	0
1	Control	<1.5 Log	933	56	Respiratory	0
1	Control	<1.5 Log	933	57	Behavior	0
1	Control	<1.5 Log	933	57	Cough	0
1	Control	<1.5 Log	933	57	Respiratory	0
1	Control	<1.5 Log	933	58	Behavior	0
1	Control	<1.5 Log	933	58	Cough	0
1	Control	<1.5 Log	933	58	Respiratory	0
1	Control	<1.5 Log	933	59	Behavior	0
1	Control	<1.5 Log	933	59	Cough	0
1	Control	<1.5 Log	933	59	Respiratory	0
1	Control	<1.5 Log	933	60	Behavior	0
1	Control	<1.5 Log	933	60	Cough	0
1	Control	<1.5 Log	933	60	Respiratory	0
1	Control	<1.5 Log	933	61	Behavior	0
1	Control	<1.5 Log	933	61	Cough	0
1	Control	<1.5 Log	933	61	Respiratory	0
1	Control	<1.5 Log	933	62	Behavior	0
1	Control	<1.5 Log	933	62	Cough	0
1	Control	<1.5 Log	933	62	Respiratory	0
1	Control	<1.5 Log	933	63	Behavior	0
1	Control	<1.5 Log	933	63	Cough	0
1	Control	<1.5 Log	933	63	Respiratory	0
1	Control	<1.5 Log	933	64	Behavior	0
1	Control	<1.5 Log	933	64	Cough	0
1	Control	<1.5 Log	933	64	Respiratory	0
1	Control	<1.5 Log	933	65	Behavior	0
1	Control	<1.5 Log	933	65	Cough	0
1	Control	<1.5 Log	933	65	Respiratory	0
1	Control	<1.5 Log	933	66	Behavior	0
1	Control	<1.5 Log	933	66	Cough	0
1	Control	<1.5 Log	933	66	Respiratory	0
1	Control	<1.5 Log	933	67	Behavior	0
1	Control	<1.5 Log	933	67	Cough	0
1	Control	<1.5 Log	933	67	Respiratory	0
1	Control	<1.5 Log	933	68	Behavior	0
1	Control	<1.5 Log	933	68	Cough	0
1	Control	<1.5 Log	933	68	Respiratory	0
1	Control	<1.5 Log	933	69	Behavior	0
1	Control	<1.5 Log	933	69	Cough	0
1	Control	<1.5 Log	933	69	Respiratory	0
1	Control	<1.5 Log	933	70	Behavior	0
1	Control	<1.5 Log	933	70	Cough	0
1	Control	<1.5 Log	933	70	Respiratory	0
1	Control	<1.5 Log	943	27	Behavior	0
1	Control	<1.5 Log	943	27	Cough	0
1	Control	<1.5 Log	943	27	Respiratory	0
1	Control	<1.5 Log	943	28	Behavior	0
1	Control	<1.5 Log	943	28	Cough	0
1	Control	<1.5 Log	943	28	Respiratory	0
1	Control	<1.5 Log	943	29	Behavior	0
1	Control	<1.5 Log	943	29	Cough	0
1	Control	<1.5 Log	943	29	Respiratory	0
1	Control	<1.5 Log	943	30	Behavior	0
1	Control	<1.5 Log	943	30	Cough	0
1	Control	<1.5 Log	943	30	Respiratory	0
1	Control	<1.5 Log	943	31	Behavior	0
1	Control	<1.5 Log	943	31	Cough	0
1	Control	<1.5 Log	943	31	Respiratory	0
1	Control	<1.5 Log	943	32	Behavior	0
1	Control	<1.5 Log	943	32	Cough	0
1	Control	<1.5 Log	943	32	Respiratory	0
1	Control	<1.5 Log	943	33	Behavior	0
1	Control	<1.5 Log	943	33	Cough	0
1	Control	<1.5 Log	943	33	Respiratory	0
1	Control	<1.5 Log	943	34	Behavior	0
1	Control	<1.5 Log	943	34	Cough	0
1	Control	<1.5 Log	943	34	Respiratory	0
1	Control	<1.5 Log	943	35	Behavior	0
1	Control	<1.5 Log	943	35	Cough	0
1	Control	<1.5 Log	943	35	Respiratory	0
1	Control	<1.5 Log	943	36	Behavior	0
1	Control	<1.5 Log	943	36	Cough	0
1	Control	<1.5 Log	943	36	Respiratory	0
1	Control	<1.5 Log	943	37	Behavior	0
1	Control	<1.5 Log	943	37	Cough	0
1	Control	<1.5 Log	943	37	Respiratory	0
1	Control	<1.5 Log	943	38	Behavior	0
1	Control	<1.5 Log	943	38	Cough	0
1	Control	<1.5 Log	943	38	Respiratory	0
1	Control	<1.5 Log	943	39	Behavior	0
1	Control	<1.5 Log	943	39	Cough	0
1	Control	<1.5 Log	943	39	Respiratory	0
1	Control	<1.5 Log	943	40	Behavior	0
1	Control	<1.5 Log	943	40	Cough	0
1	Control	<1.5 Log	943	40	Respiratory	0
1	Control	<1.5 Log	943	41	Behavior	0
1	Control	<1.5 Log	943	41	Cough	0
1	Control	<1.5 Log	943	41	Respiratory	0
1	Control	<1.5 Log	943	42	Behavior	0
1	Control	<1.5 Log	943	42	Cough	0
1	Control	<1.5 Log	943	42	Respiratory	0
1	Control	<1.5 Log	943	43	Behavior	0
1	Control	<1.5 Log	943	43	Cough	0
1	Control	<1.5 Log	943	43	Respiratory	0
1	Control	<1.5 Log	943	44	Behavior	0
1	Control	<1.5 Log	943	44	Cough	0
1	Control	<1.5 Log	943	44	Respiratory	0
1	Control	<1.5 Log	943	45	Behavior	0
1	Control	<1.5 Log	943	45	Cough	0
1	Control	<1.5 Log	943	45	Respiratory	0
1	Control	<1.5 Log	943	46	Behavior	0
1	Control	<1.5 Log	943	46	Cough	0
1	Control	<1.5 Log	943	46	Respiratory	0
1	Control	<1.5 Log	943	47	Behavior	0
1	Control	<1.5 Log	943	47	Cough	0
1	Control	<1.5 Log	943	47	Respiratory	0
1	Control	<1.5 Log	943	48	Behavior	0
1	Control	<1.5 Log	943	48	Cough	0
1	Control	<1.5 Log	943	48	Respiratory	0
1	Control	<1.5 Log	943	49	Behavior	0
1	Control	<1.5 Log	943	49	Cough	0
1	Control	<1.5 Log	943	49	Respiratory	0
1	Control	<1.5 Log	943	50	Behavior	0
1	Control	<1.5 Log	943	50	Cough	0
1	Control	<1.5 Log	943	50	Respiratory	0
1	Control	<1.5 Log	943	51	Behavior	0
1	Control	<1.5 Log	943	51	Cough	0
1	Control	<1.5 Log	943	51	Respiratory	0
1	Control	<1.5 Log	943	52	Behavior	0
1	Control	<1.5 Log	943	52	Cough	0
1	Control	<1.5 Log	943	52	Respiratory	0
1	Control	<1.5 Log	943	53	Behavior	0
1	Control	<1.5 Log	943	53	Cough	0
1	Control	<1.5 Log	943	53	Respiratory	0
1	Control	<1.5 Log	943	54	Behavior	0
1	Control	<1.5 Log	943	54	Cough	0
1	Control	<1.5 Log	943	54	Respiratory	0
1	Control	<1.5 Log	943	55	Behavior	0
1	Control	<1.5 Log	943	55	Cough	0
1	Control	<1.5 Log	943	55	Respiratory	0
1	Control	<1.5 Log	943	56	Behavior	0
1	Control	<1.5 Log	943	56	Cough	0
1	Control	<1.5 Log	943	56	Respiratory	0
1	Control	<1.5 Log	943	57	Behavior	0
1	Control	<1.5 Log	943	57	Cough	0
1	Control	<1.5 Log	943	57	Respiratory	0
1	Control	<1.5 Log	943	58	Behavior	0
1	Control	<1.5 Log	943	58	Cough	0
1	Control	<1.5 Log	943	58	Respiratory	0
1	Control	<1.5 Log	943	59	Behavior	0
1	Control	<1.5 Log	943	59	Cough	0
1	Control	<1.5 Log	943	59	Respiratory	0
1	Control	<1.5 Log	943	60	Behavior	0
1	Control	<1.5 Log	943	60	Cough	0
1	Control	<1.5 Log	943	60	Respiratory	0
1	Control	<1.5 Log	943	61	Behavior	0
1	Control	<1.5 Log	943	61	Cough	0
1	Control	<1.5 Log	943	61	Respiratory	0
1	Control	<1.5 Log	943	62	Behavior	0
1	Control	<1.5 Log	943	62	Cough	0
1	Control	<1.5 Log	943	62	Respiratory	0
1	Control	<1.5 Log	943	63	Behavior	0
1	Control	<1.5 Log	943	63	Cough	0
1	Control	<1.5 Log	943	63	Respiratory	0
1	Control	<1.5 Log	943	64	Behavior	0
1	Control	<1.5 Log	943	64	Cough	0
1	Control	<1.5 Log	943	64	Respiratory	0
1	Control	<1.5 Log	943	65	Behavior	0
1	Control	<1.5 Log	943	65	Cough	0
1	Control	<1.5 Log	943	65	Respiratory	0
1	Control	<1.5 Log	943	66	Behavior	0
1	Control	<1.5 Log	943	66	Cough	0
1	Control	<1.5 Log	943	66	Respiratory	0
1	Control	<1.5 Log	943	67	Behavior	0
1	Control	<1.5 Log	943	67	Cough	0
1	Control	<1.5 Log	943	67	Respiratory	0
1	Control	<1.5 Log	943	68	Behavior	0
1	Control	<1.5 Log	943	68	Cough	0
1	Control	<1.5 Log	943	68	Respiratory	0
1	Control	<1.5 Log	943	69	Behavior	0
1	Control	<1.5 Log	943	69	Cough	0
1	Control	<1.5 Log	943	69	Respiratory	0
1	Control	<1.5 Log	943	70	Behavior	0
1	Control	<1.5 Log	943	70	Cough	0
1	Control	<1.5 Log	943	70	Respiratory	0
1	Control	<1.5 Log	944	27	Behavior	0
1	Control	<1.5 Log	944	27	Cough	0
1	Control	<1.5 Log	944	27	Respiratory	0
1	Control	<1.5 Log	944	28	Behavior	0
1	Control	<1.5 Log	944	28	Cough	0
1	Control	<1.5 Log	944	28	Respiratory	0
1	Control	<1.5 Log	944	29	Behavior	0
1	Control	<1.5 Log	944	29	Cough	0
1	Control	<1.5 Log	944	29	Respiratory	0
1	Control	<1.5 Log	944	30	Behavior	0
1	Control	<1.5 Log	944	30	Cough	0
1	Control	<1.5 Log	944	30	Respiratory	0
1	Control	<1.5 Log	944	31	Behavior	0
1	Control	<1.5 Log	944	31	Cough	0
1	Control	<1.5 Log	944	31	Respiratory	0
1	Control	<1.5 Log	944	32	Behavior	0
1	Control	<1.5 Log	944	32	Cough	0
1	Control	<1.5 Log	944	32	Respiratory	0
1	Control	<1.5 Log	944	33	Behavior	0
1	Control	<1.5 Log	944	33	Cough	0
1	Control	<1.5 Log	944	33	Respiratory	0
1	Control	<1.5 Log	944	34	Behavior	0
1	Control	<1.5 Log	944	34	Cough	0
1	Control	<1.5 Log	944	34	Respiratory	0
1	Control	<1.5 Log	944	35	Behavior	0
1	Control	<1.5 Log	944	35	Cough	0
1	Control	<1.5 Log	944	35	Respiratory	0
1	Control	<1.5 Log	944	36	Behavior	0
1	Control	<1.5 Log	944	36	Cough	0
1	Control	<1.5 Log	944	36	Respiratory	0
1	Control	<1.5 Log	944	37	Behavior	0
1	Control	<1.5 Log	944	37	Cough	0
1	Control	<1.5 Log	944	37	Respiratory	0
1	Control	<1.5 Log	944	38	Behavior	0
1	Control	<1.5 Log	944	38	Cough	0
1	Control	<1.5 Log	944	38	Respiratory	0
1	Control	<1.5 Log	944	39	Behavior	0
1	Control	<1.5 Log	944	39	Cough	0
1	Control	<1.5 Log	944	39	Respiratory	0
1	Control	<1.5 Log	944	40	Behavior	0
1	Control	<1.5 Log	944	40	Cough	0
1	Control	<1.5 Log	944	40	Respiratory	0
1	Control	<1.5 Log	944	41	Behavior	0
1	Control	<1.5 Log	944	41	Cough	0
1	Control	<1.5 Log	944	41	Respiratory	0
1	Control	<1.5 Log	944	42	Behavior	0
1	Control	<1.5 Log	944	42	Cough	0
1	Control	<1.5 Log	944	42	Respiratory	0
1	Control	<1.5 Log	944	43	Behavior	0
1	Control	<1.5 Log	944	43	Cough	0
1	Control	<1.5 Log	944	43	Respiratory	0
1	Control	<1.5 Log	944	44	Behavior	0
1	Control	<1.5 Log	944	44	Cough	0
1	Control	<1.5 Log	944	44	Respiratory	0
1	Control	<1.5 Log	944	45	Behavior	0
1	Control	<1.5 Log	944	45	Cough	0
1	Control	<1.5 Log	944	45	Respiratory	0
1	Control	<1.5 Log	944	46	Behavior	0
1	Control	<1.5 Log	944	46	Cough	0
1	Control	<1.5 Log	944	46	Respiratory	0
1	Control	<1.5 Log	944	47	Behavior	0
1	Control	<1.5 Log	944	47	Cough	0
1	Control	<1.5 Log	944	47	Respiratory	0
1	Control	<1.5 Log	944	48	Behavior	0
1	Control	<1.5 Log	944	48	Cough	0
1	Control	<1.5 Log	944	48	Respiratory	0
1	Control	<1.5 Log	944	49	Behavior	0
1	Control	<1.5 Log	944	49	Cough	0
1	Control	<1.5 Log	944	49	Respiratory	0
1	Control	<1.5 Log	944	50	Behavior	0
1	Control	<1.5 Log	944	50	Cough	0
1	Control	<1.5 Log	944	50	Respiratory	0
1	Control	<1.5 Log	944	51	Behavior	0
1	Control	<1.5 Log	944	51	Cough	0
1	Control	<1.5 Log	944	51	Respiratory	0
1	Control	<1.5 Log	944	52	Behavior	0
1	Control	<1.5 Log	944	52	Cough	0
1	Control	<1.5 Log	944	52	Respiratory	0
1	Control	<1.5 Log	944	53	Behavior	0
1	Control	<1.5 Log	944	53	Cough	0
1	Control	<1.5 Log	944	53	Respiratory	0
1	Control	<1.5 Log	944	54	Behavior	0
1	Control	<1.5 Log	944	54	Cough	0
1	Control	<1.5 Log	944	54	Respiratory	0
1	Control	<1.5 Log	944	55	Behavior	0
1	Control	<1.5 Log	944	55	Cough	0
1	Control	<1.5 Log	944	55	Respiratory	0
1	Control	<1.5 Log	944	56	Behavior	0
1	Control	<1.5 Log	944	56	Cough	0
1	Control	<1.5 Log	944	56	Respiratory	0
1	Control	<1.5 Log	944	57	Behavior	0
1	Control	<1.5 Log	944	57	Cough	0
1	Control	<1.5 Log	944	57	Respiratory	0
1	Control	<1.5 Log	944	58	Behavior	0
1	Control	<1.5 Log	944	58	Cough	0
1	Control	<1.5 Log	944	58	Respiratory	0
1	Control	<1.5 Log	944	59	Behavior	0
1	Control	<1.5 Log	944	59	Cough	0
1	Control	<1.5 Log	944	59	Respiratory	0
1	Control	<1.5 Log	944	60	Behavior	0
1	Control	<1.5 Log	944	60	Cough	0
1	Control	<1.5 Log	944	60	Respiratory	0
1	Control	<1.5 Log	944	61	Behavior	0
1	Control	<1.5 Log	944	61	Cough	0
1	Control	<1.5 Log	944	61	Respiratory	0
1	Control	<1.5 Log	944	62	Behavior	0
1	Control	<1.5 Log	944	62	Cough	0
1	Control	<1.5 Log	944	62	Respiratory	0
1	Control	<1.5 Log	944	63	Behavior	0
1	Control	<1.5 Log	944	63	Cough	0
1	Control	<1.5 Log	944	63	Respiratory	0
1	Control	<1.5 Log	944	64	Behavior	0
1	Control	<1.5 Log	944	64	Cough	0
1	Control	<1.5 Log	944	64	Respiratory	0
1	Control	<1.5 Log	944	65	Behavior	0
1	Control	<1.5 Log	944	65	Cough	0
1	Control	<1.5 Log	944	65	Respiratory	0
1	Control	<1.5 Log	944	66	Behavior	0
1	Control	<1.5 Log	944	66	Cough	0
1	Control	<1.5 Log	944	66	Respiratory	0
1	Control	<1.5 Log	944	67	Behavior	0
1	Control	<1.5 Log	944	67	Cough	0
1	Control	<1.5 Log	944	67	Respiratory	0
1	Control	<1.5 Log	944	68	Behavior	0
1	Control	<1.5 Log	944	68	Cough	0
1	Control	<1.5 Log	944	68	Respiratory	0
1	Control	<1.5 Log	944	69	Behavior	0
1	Control	<1.5 Log	944	69	Cough	0
1	Control	<1.5 Log	944	69	Respiratory	0
1	Control	<1.5 Log	944	70	Behavior	0
1	Control	<1.5 Log	944	70	Cough	0
1	Control	<1.5 Log	944	70	Respiratory	0
1	Control	<1.5 Log	954	27	Behavior	0
1	Control	<1.5 Log	954	27	Cough	0
1	Control	<1.5 Log	954	27	Respiratory	0
1	Control	<1.5 Log	954	28	Behavior	0
1	Control	<1.5 Log	954	28	Cough	0
1	Control	<1.5 Log	954	28	Respiratory	0
1	Control	<1.5 Log	954	29	Behavior	0
1	Control	<1.5 Log	954	29	Cough	0
1	Control	<1.5 Log	954	29	Respiratory	0
1	Control	<1.5 Log	954	30	Behavior	0
1	Control	<1.5 Log	954	30	Cough	0
1	Control	<1.5 Log	954	30	Respiratory	0
1	Control	<1.5 Log	954	31	Behavior	0
1	Control	<1.5 Log	954	31	Cough	0
1	Control	<1.5 Log	954	31	Respiratory	0
1	Control	<1.5 Log	954	32	Behavior	0
1	Control	<1.5 Log	954	32	Cough	0
1	Control	<1.5 Log	954	32	Respiratory	0
1	Control	<1.5 Log	954	33	Behavior	0
1	Control	<1.5 Log	954	33	Cough	0
1	Control	<1.5 Log	954	33	Respiratory	0
1	Control	<1.5 Log	954	34	Behavior	0
1	Control	<1.5 Log	954	34	Cough	0
1	Control	<1.5 Log	954	34	Respiratory	0
1	Control	<1.5 Log	954	35	Behavior	0
1	Control	<1.5 Log	954	35	Cough	0
1	Control	<1.5 Log	954	35	Respiratory	0
1	Control	<1.5 Log	954	36	Behavior	0
1	Control	<1.5 Log	954	36	Cough	0
1	Control	<1.5 Log	954	36	Respiratory	0
1	Control	<1.5 Log	954	37	Behavior	0
1	Control	<1.5 Log	954	37	Cough	0
1	Control	<1.5 Log	954	37	Respiratory	0
1	Control	<1.5 Log	954	38	Behavior	0
1	Control	<1.5 Log	954	38	Cough	0
1	Control	<1.5 Log	954	38	Respiratory	0
1	Control	<1.5 Log	954	39	Behavior	0
1	Control	<1.5 Log	954	39	Cough	0
1	Control	<1.5 Log	954	39	Respiratory	0
1	Control	<1.5 Log	954	40	Behavior	0
1	Control	<1.5 Log	954	40	Cough	0
1	Control	<1.5 Log	954	40	Respiratory	0
1	Control	<1.5 Log	954	41	Behavior	0
1	Control	<1.5 Log	954	41	Cough	0
1	Control	<1.5 Log	954	41	Respiratory	0
1	Control	<1.5 Log	954	42	Behavior	0
1	Control	<1.5 Log	954	42	Cough	0
1	Control	<1.5 Log	954	42	Respiratory	0
1	Control	<1.5 Log	954	43	Behavior	0
1	Control	<1.5 Log	954	43	Cough	0
1	Control	<1.5 Log	954	43	Respiratory	0
1	Control	<1.5 Log	954	44	Behavior	0
1	Control	<1.5 Log	954	44	Cough	0
1	Control	<1.5 Log	954	44	Respiratory	0
1	Control	<1.5 Log	954	45	Behavior	0
1	Control	<1.5 Log	954	45	Cough	0
1	Control	<1.5 Log	954	45	Respiratory	0
1	Control	<1.5 Log	954	46	Behavior	0
1	Control	<1.5 Log	954	46	Cough	0
1	Control	<1.5 Log	954	46	Respiratory	0
1	Control	<1.5 Log	954	47	Behavior	0
1	Control	<1.5 Log	954	47	Cough	0
1	Control	<1.5 Log	954	47	Respiratory	0
1	Control	<1.5 Log	954	48	Behavior	0
1	Control	<1.5 Log	954	48	Cough	0
1	Control	<1.5 Log	954	48	Respiratory	0
1	Control	<1.5 Log	954	49	Behavior	0
1	Control	<1.5 Log	954	49	Cough	0
1	Control	<1.5 Log	954	49	Respiratory	0
1	Control	<1.5 Log	954	50	Behavior	0
1	Control	<1.5 Log	954	50	Cough	0
1	Control	<1.5 Log	954	50	Respiratory	0
1	Control	<1.5 Log	954	51	Behavior	0
1	Control	<1.5 Log	954	51	Cough	0
1	Control	<1.5 Log	954	51	Respiratory	0
1	Control	<1.5 Log	954	52	Behavior	0
1	Control	<1.5 Log	954	52	Cough	0
1	Control	<1.5 Log	954	52	Respiratory	0
1	Control	<1.5 Log	954	53	Behavior	0
1	Control	<1.5 Log	954	53	Cough	0
1	Control	<1.5 Log	954	53	Respiratory	0
1	Control	<1.5 Log	954	54	Behavior	0
1	Control	<1.5 Log	954	54	Cough	0
1	Control	<1.5 Log	954	54	Respiratory	0
1	Control	<1.5 Log	954	55	Behavior	0
1	Control	<1.5 Log	954	55	Cough	0
1	Control	<1.5 Log	954	55	Respiratory	0
1	Control	<1.5 Log	954	56	Behavior	0
1	Control	<1.5 Log	954	56	Cough	0
1	Control	<1.5 Log	954	56	Respiratory	0
1	Control	<1.5 Log	954	57	Behavior	0
1	Control	<1.5 Log	954	57	Cough	0
1	Control	<1.5 Log	954	57	Respiratory	0
1	Control	<1.5 Log	954	58	Behavior	0
1	Control	<1.5 Log	954	58	Cough	0
1	Control	<1.5 Log	954	58	Respiratory	0
1	Control	<1.5 Log	954	59	Behavior	0
1	Control	<1.5 Log	954	59	Cough	0
1	Control	<1.5 Log	954	59	Respiratory	0
1	Control	<1.5 Log	954	60	Behavior	0
1	Control	<1.5 Log	954	60	Cough	0
1	Control	<1.5 Log	954	60	Respiratory	0
1	Control	<1.5 Log	954	61	Behavior	0
1	Control	<1.5 Log	954	61	Cough	0
1	Control	<1.5 Log	954	61	Respiratory	0
1	Control	<1.5 Log	954	62	Behavior	0
1	Control	<1.5 Log	954	62	Cough	0
1	Control	<1.5 Log	954	62	Respiratory	0
1	Control	<1.5 Log	954	63	Behavior	0
1	Control	<1.5 Log	954	63	Cough	0
1	Control	<1.5 Log	954	63	Respiratory	0
1	Control	<1.5 Log	954	64	Behavior	0
1	Control	<1.5 Log	954	64	Cough	0
1	Control	<1.5 Log	954	64	Respiratory	0
1	Control	<1.5 Log	954	65	Behavior	0
1	Control	<1.5 Log	954	65	Cough	0
1	Control	<1.5 Log	954	65	Respiratory	0
1	Control	<1.5 Log	954	66	Behavior	0
1	Control	<1.5 Log	954	66	Cough	0
1	Control	<1.5 Log	954	66	Respiratory	0
1	Control	<1.5 Log	954	67	Behavior	0
1	Control	<1.5 Log	954	67	Cough	0
1	Control	<1.5 Log	954	67	Respiratory	0
1	Control	<1.5 Log	954	68	Behavior	0
1	Control	<1.5 Log	954	68	Cough	0
1	Control	<1.5 Log	954	68	Respiratory	0
1	Control	<1.5 Log	954	69	Behavior	0
1	Control	<1.5 Log	954	69	Cough	0
1	Control	<1.5 Log	954	69	Respiratory	0
1	Control	<1.5 Log	954	70	Behavior	0
1	Control	<1.5 Log	954	70	Cough	0
1	Control	<1.5 Log	954	70	Respiratory	0
1	Ingelvac	<1.5 Log	808	27	Behavior	0
1	Ingelvac	<1.5 Log	808	27	Cough	0
1	Ingelvac	<1.5 Log	808	27	Respiratory	0
1	Ingelvac	<1.5 Log	808	28	Behavior	0
1	Ingelvac	<1.5 Log	808	28	Cough	0
1	Ingelvac	<1.5 Log	808	28	Respiratory	0
1	Ingelvac	<1.5 Log	808	29	Behavior	0
1	Ingelvac	<1.5 Log	808	29	Cough	0
1	Ingelvac	<1.5 Log	808	29	Respiratory	0
1	Ingelvac	<1.5 Log	808	30	Behavior	0
1	Ingelvac	<1.5 Log	808	30	Cough	0
1	Ingelvac	<1.5 Log	808	30	Respiratory	0
1	Ingelvac	<1.5 Log	808	31	Behavior	0
1	Ingelvac	<1.5 Log	808	31	Cough	0
1	Ingelvac	<1.5 Log	808	31	Respiratory	0
1	Ingelvac	<1.5 Log	808	32	Behavior	0
1	Ingelvac	<1.5 Log	808	32	Cough	0
1	Ingelvac	<1.5 Log	808	32	Respiratory	0
1	Ingelvac	<1.5 Log	808	33	Behavior	0
1	Ingelvac	<1.5 Log	808	33	Cough	0
1	Ingelvac	<1.5 Log	808	33	Respiratory	0
1	Ingelvac	<1.5 Log	808	34	Behavior	0
1	Ingelvac	<1.5 Log	808	34	Cough	0
1	Ingelvac	<1.5 Log	808	34	Respiratory	0
1	Ingelvac	<1.5 Log	808	35	Behavior	0
1	Ingelvac	<1.5 Log	808	35	Cough	0
1	Ingelvac	<1.5 Log	808	35	Respiratory	0
1	Ingelvac	<1.5 Log	808	36	Behavior	0
1	Ingelvac	<1.5 Log	808	36	Cough	0
1	Ingelvac	<1.5 Log	808	36	Respiratory	0
1	Ingelvac	<1.5 Log	808	37	Behavior	0
1	Ingelvac	<1.5 Log	808	37	Cough	0
1	Ingelvac	<1.5 Log	808	37	Respiratory	0
1	Ingelvac	<1.5 Log	808	38	Behavior	0
1	Ingelvac	<1.5 Log	808	38	Cough	0
1	Ingelvac	<1.5 Log	808	38	Respiratory	0
1	Ingelvac	<1.5 Log	808	39	Behavior	0
1	Ingelvac	<1.5 Log	808	39	Cough	0
1	Ingelvac	<1.5 Log	808	39	Respiratory	0
1	Ingelvac	<1.5 Log	808	40	Behavior	0
1	Ingelvac	<1.5 Log	808	40	Cough	0
1	Ingelvac	<1.5 Log	808	40	Respiratory	0
1	Ingelvac	<1.5 Log	808	41	Behavior	0
1	Ingelvac	<1.5 Log	808	41	Cough	0
1	Ingelvac	<1.5 Log	808	41	Respiratory	0
1	Ingelvac	<1.5 Log	808	42	Behavior	0
1	Ingelvac	<1.5 Log	808	42	Cough	0
1	Ingelvac	<1.5 Log	808	42	Respiratory	0
1	Ingelvac	<1.5 Log	808	43	Behavior	0
1	Ingelvac	<1.5 Log	808	43	Cough	0
1	Ingelvac	<1.5 Log	808	43	Respiratory	0
1	Ingelvac	<1.5 Log	808	44	Behavior	0
1	Ingelvac	<1.5 Log	808	44	Cough	0
1	Ingelvac	<1.5 Log	808	44	Respiratory	0
1	Ingelvac	<1.5 Log	808	45	Behavior	0
1	Ingelvac	<1.5 Log	808	45	Cough	0
1	Ingelvac	<1.5 Log	808	45	Respiratory	0
1	Ingelvac	<1.5 Log	808	46	Behavior	0
1	Ingelvac	<1.5 Log	808	46	Cough	0
1	Ingelvac	<1.5 Log	808	46	Respiratory	0
1	Ingelvac	<1.5 Log	808	47	Behavior	0
1	Ingelvac	<1.5 Log	808	47	Cough	0
1	Ingelvac	<1.5 Log	808	47	Respiratory	0
1	Ingelvac	<1.5 Log	808	48	Behavior	0
1	Ingelvac	<1.5 Log	808	48	Cough	0
1	Ingelvac	<1.5 Log	808	48	Respiratory	0
1	Ingelvac	<1.5 Log	808	49	Behavior	0
1	Ingelvac	<1.5 Log	808	49	Cough	0
1	Ingelvac	<1.5 Log	808	49	Respiratory	0
1	Ingelvac	<1.5 Log	808	50	Behavior	0
1	Ingelvac	<1.5 Log	808	50	Cough	0
1	Ingelvac	<1.5 Log	808	50	Respiratory	0
1	Ingelvac	<1.5 Log	808	51	Behavior	0
1	Ingelvac	<1.5 Log	808	51	Cough	0
1	Ingelvac	<1.5 Log	808	51	Respiratory	0
1	Ingelvac	<1.5 Log	808	52	Behavior	0
1	Ingelvac	<1.5 Log	808	52	Cough	0
1	Ingelvac	<1.5 Log	808	52	Respiratory	0
1	Ingelvac	<1.5 Log	808	53	Behavior	0
1	Ingelvac	<1.5 Log	808	53	Cough	0
1	Ingelvac	<1.5 Log	808	53	Respiratory	0
1	Ingelvac	<1.5 Log	808	54	Behavior	0
1	Ingelvac	<1.5 Log	808	54	Cough	0
1	Ingelvac	<1.5 Log	808	54	Respiratory	0
1	Ingelvac	<1.5 Log	808	55	Behavior	0
1	Ingelvac	<1.5 Log	808	55	Cough	0
1	Ingelvac	<1.5 Log	808	55	Respiratory	0
1	Ingelvac	<1.5 Log	808	56	Behavior	0
1	Ingelvac	<1.5 Log	808	56	Cough	0
1	Ingelvac	<1.5 Log	808	56	Respiratory	0
1	Ingelvac	<1.5 Log	808	57	Behavior	0
1	Ingelvac	<1.5 Log	808	57	Cough	0
1	Ingelvac	<1.5 Log	808	57	Respiratory	0
1	Ingelvac	<1.5 Log	808	58	Behavior	0
1	Ingelvac	<1.5 Log	808	58	Cough	0
1	Ingelvac	<1.5 Log	808	58	Respiratory	0
1	Ingelvac	<1.5 Log	808	59	Behavior	0
1	Ingelvac	<1.5 Log	808	59	Cough	0
1	Ingelvac	<1.5 Log	808	59	Respiratory	0
1	Ingelvac	<1.5 Log	808	60	Behavior	0
1	Ingelvac	<1.5 Log	808	60	Cough	0
1	Ingelvac	<1.5 Log	808	60	Respiratory	0
1	Ingelvac	<1.5 Log	808	61	Behavior	0
1	Ingelvac	<1.5 Log	808	61	Cough	0
1	Ingelvac	<1.5 Log	808	61	Respiratory	0
1	Ingelvac	<1.5 Log	808	62	Behavior	0
1	Ingelvac	<1.5 Log	808	62	Cough	0
1	Ingelvac	<1.5 Log	808	62	Respiratory	0
1	Ingelvac	<1.5 Log	808	63	Behavior	0
1	Ingelvac	<1.5 Log	808	63	Cough	0
1	Ingelvac	<1.5 Log	808	63	Respiratory	0
1	Ingelvac	<1.5 Log	808	64	Behavior	0
1	Ingelvac	<1.5 Log	808	64	Cough	0
1	Ingelvac	<1.5 Log	808	64	Respiratory	0
1	Ingelvac	<1.5 Log	808	65	Behavior	0
1	Ingelvac	<1.5 Log	808	65	Cough	0
1	Ingelvac	<1.5 Log	808	65	Respiratory	0
1	Ingelvac	<1.5 Log	808	66	Behavior	0
1	Ingelvac	<1.5 Log	808	66	Cough	0
1	Ingelvac	<1.5 Log	808	66	Respiratory	0
1	Ingelvac	<1.5 Log	808	67	Behavior	0
1	Ingelvac	<1.5 Log	808	67	Cough	0
1	Ingelvac	<1.5 Log	808	67	Respiratory	0
1	Ingelvac	<1.5 Log	808	68	Behavior	0
1	Ingelvac	<1.5 Log	808	68	Cough	0
1	Ingelvac	<1.5 Log	808	68	Respiratory	0
1	Ingelvac	<1.5 Log	808	69	Behavior	0
1	Ingelvac	<1.5 Log	808	69	Cough	0
1	Ingelvac	<1.5 Log	808	69	Respiratory	0
1	Ingelvac	<1.5 Log	808	70	Behavior	1
1	Ingelvac	<1.5 Log	808	70	Cough	0
1	Ingelvac	<1.5 Log	808	70	Respiratory	0
1	Ingelvac	<1.5 Log	810	27	Behavior	0
1	Ingelvac	<1.5 Log	810	27	Cough	0
1	Ingelvac	<1.5 Log	810	27	Respiratory	0
1	Ingelvac	<1.5 Log	810	28	Behavior	0
1	Ingelvac	<1.5 Log	810	28	Cough	0
1	Ingelvac	<1.5 Log	810	28	Respiratory	0
1	Ingelvac	<1.5 Log	810	29	Behavior	0
1	Ingelvac	<1.5 Log	810	29	Cough	0
1	Ingelvac	<1.5 Log	810	29	Respiratory	0
1	Ingelvac	<1.5 Log	810	30	Behavior	0
1	Ingelvac	<1.5 Log	810	30	Cough	0
1	Ingelvac	<1.5 Log	810	30	Respiratory	0
1	Ingelvac	<1.5 Log	810	31	Behavior	0
1	Ingelvac	<1.5 Log	810	31	Cough	0
1	Ingelvac	<1.5 Log	810	31	Respiratory	0
1	Ingelvac	<1.5 Log	810	32	Behavior	0
1	Ingelvac	<1.5 Log	810	32	Cough	0
1	Ingelvac	<1.5 Log	810	32	Respiratory	0
1	Ingelvac	<1.5 Log	810	33	Behavior	0
1	Ingelvac	<1.5 Log	810	33	Cough	0
1	Ingelvac	<1.5 Log	810	33	Respiratory	0
1	Ingelvac	<1.5 Log	810	34	Behavior	0
1	Ingelvac	<1.5 Log	810	34	Cough	0
1	Ingelvac	<1.5 Log	810	34	Respiratory	0
1	Ingelvac	<1.5 Log	810	35	Behavior	0
1	Ingelvac	<1.5 Log	810	35	Cough	0
1	Ingelvac	<1.5 Log	810	35	Respiratory	0
1	Ingelvac	<1.5 Log	810	36	Behavior	0
1	Ingelvac	<1.5 Log	810	36	Cough	0
1	Ingelvac	<1.5 Log	810	36	Respiratory	0
1	Ingelvac	<1.5 Log	810	37	Behavior	0
1	Ingelvac	<1.5 Log	810	37	Cough	0
1	Ingelvac	<1.5 Log	810	37	Respiratory	0
1	Ingelvac	<1.5 Log	810	38	Behavior	0
1	Ingelvac	<1.5 Log	810	38	Cough	0
1	Ingelvac	<1.5 Log	810	38	Respiratory	0
1	Ingelvac	<1.5 Log	810	39	Behavior	0
1	Ingelvac	<1.5 Log	810	39	Cough	0
1	Ingelvac	<1.5 Log	810	39	Respiratory	0
1	Ingelvac	<1.5 Log	810	40	Behavior	0
1	Ingelvac	<1.5 Log	810	40	Cough	0
1	Ingelvac	<1.5 Log	810	40	Respiratory	0
1	Ingelvac	<1.5 Log	810	41	Behavior	0
1	Ingelvac	<1.5 Log	810	41	Cough	0
1	Ingelvac	<1.5 Log	810	41	Respiratory	0
1	Ingelvac	<1.5 Log	810	42	Behavior	0
1	Ingelvac	<1.5 Log	810	42	Cough	0
1	Ingelvac	<1.5 Log	810	42	Respiratory	0
1	Ingelvac	<1.5 Log	810	43	Behavior	0
1	Ingelvac	<1.5 Log	810	43	Cough	0
1	Ingelvac	<1.5 Log	810	43	Respiratory	0
1	Ingelvac	<1.5 Log	810	44	Behavior	0
1	Ingelvac	<1.5 Log	810	44	Cough	0
1	Ingelvac	<1.5 Log	810	44	Respiratory	0
1	Ingelvac	<1.5 Log	810	45	Behavior	0
1	Ingelvac	<1.5 Log	810	45	Cough	0
1	Ingelvac	<1.5 Log	810	45	Respiratory	0
1	Ingelvac	<1.5 Log	810	46	Behavior	0
1	Ingelvac	<1.5 Log	810	46	Cough	0
1	Ingelvac	<1.5 Log	810	46	Respiratory	0
1	Ingelvac	<1.5 Log	810	47	Behavior	0
1	Ingelvac	<1.5 Log	810	47	Cough	0
1	Ingelvac	<1.5 Log	810	47	Respiratory	0
1	Ingelvac	<1.5 Log	810	48	Behavior	0
1	Ingelvac	<1.5 Log	810	48	Cough	0
1	Ingelvac	<1.5 Log	810	48	Respiratory	0
1	Ingelvac	<1.5 Log	810	49	Behavior	0
1	Ingelvac	<1.5 Log	810	49	Cough	0
1	Ingelvac	<1.5 Log	810	49	Respiratory	0
1	Ingelvac	<1.5 Log	810	50	Behavior	0
1	Ingelvac	<1.5 Log	810	50	Cough	0
1	Ingelvac	<1.5 Log	810	50	Respiratory	0
1	Ingelvac	<1.5 Log	810	51	Behavior	0
1	Ingelvac	<1.5 Log	810	51	Cough	0
1	Ingelvac	<1.5 Log	810	51	Respiratory	0
1	Ingelvac	<1.5 Log	810	52	Behavior	0
1	Ingelvac	<1.5 Log	810	52	Cough	0
1	Ingelvac	<1.5 Log	810	52	Respiratory	0
1	Ingelvac	<1.5 Log	810	53	Behavior	0
1	Ingelvac	<1.5 Log	810	53	Cough	0
1	Ingelvac	<1.5 Log	810	53	Respiratory	0
1	Ingelvac	<1.5 Log	810	54	Behavior	0
1	Ingelvac	<1.5 Log	810	54	Cough	0
1	Ingelvac	<1.5 Log	810	54	Respiratory	0
1	Ingelvac	<1.5 Log	810	55	Behavior	0
1	Ingelvac	<1.5 Log	810	55	Cough	0
1	Ingelvac	<1.5 Log	810	55	Respiratory	0
1	Ingelvac	<1.5 Log	810	56	Behavior	0
1	Ingelvac	<1.5 Log	810	56	Cough	0
1	Ingelvac	<1.5 Log	810	56	Respiratory	0
1	Ingelvac	<1.5 Log	810	57	Behavior	0
1	Ingelvac	<1.5 Log	810	57	Cough	0
1	Ingelvac	<1.5 Log	810	57	Respiratory	0
1	Ingelvac	<1.5 Log	810	58	Behavior	0
1	Ingelvac	<1.5 Log	810	58	Cough	0
1	Ingelvac	<1.5 Log	810	58	Respiratory	0
1	Ingelvac	<1.5 Log	810	59	Behavior	0
1	Ingelvac	<1.5 Log	810	59	Cough	0
1	Ingelvac	<1.5 Log	810	59	Respiratory	0
1	Ingelvac	<1.5 Log	810	60	Behavior	0
1	Ingelvac	<1.5 Log	810	60	Cough	0
1	Ingelvac	<1.5 Log	810	60	Respiratory	0
1	Ingelvac	<1.5 Log	810	61	Behavior	0
1	Ingelvac	<1.5 Log	810	61	Cough	0
1	Ingelvac	<1.5 Log	810	61	Respiratory	0
1	Ingelvac	<1.5 Log	810	62	Behavior	0
1	Ingelvac	<1.5 Log	810	62	Cough	0
1	Ingelvac	<1.5 Log	810	62	Respiratory	0
1	Ingelvac	<1.5 Log	810	63	Behavior	0
1	Ingelvac	<1.5 Log	810	63	Cough	0
1	Ingelvac	<1.5 Log	810	63	Respiratory	0
1	Ingelvac	<1.5 Log	810	64	Behavior	0
1	Ingelvac	<1.5 Log	810	64	Cough	0
1	Ingelvac	<1.5 Log	810	64	Respiratory	0
1	Ingelvac	<1.5 Log	810	65	Behavior	0
1	Ingelvac	<1.5 Log	810	65	Cough	0
1	Ingelvac	<1.5 Log	810	65	Respiratory	0
1	Ingelvac	<1.5 Log	810	66	Behavior	0
1	Ingelvac	<1.5 Log	810	66	Cough	0
1	Ingelvac	<1.5 Log	810	66	Respiratory	0
1	Ingelvac	<1.5 Log	810	67	Behavior	0
1	Ingelvac	<1.5 Log	810	67	Cough	0
1	Ingelvac	<1.5 Log	810	67	Respiratory	0
1	Ingelvac	<1.5 Log	810	68	Behavior	0
1	Ingelvac	<1.5 Log	810	68	Cough	0
1	Ingelvac	<1.5 Log	810	68	Respiratory	0
1	Ingelvac	<1.5 Log	810	69	Behavior	0
1	Ingelvac	<1.5 Log	810	69	Cough	0
1	Ingelvac	<1.5 Log	810	69	Respiratory	0
1	Ingelvac	<1.5 Log	810	70	Behavior	0
1	Ingelvac	<1.5 Log	810	70	Cough	0
1	Ingelvac	<1.5 Log	810	70	Respiratory	0
1	Ingelvac	<1.5 Log	822	27	Behavior	0
1	Ingelvac	<1.5 Log	822	27	Cough	0
1	Ingelvac	<1.5 Log	822	27	Respiratory	0
1	Ingelvac	<1.5 Log	822	28	Behavior	0
1	Ingelvac	<1.5 Log	822	28	Cough	0
1	Ingelvac	<1.5 Log	822	28	Respiratory	0
1	Ingelvac	<1.5 Log	822	29	Behavior	0
1	Ingelvac	<1.5 Log	822	29	Cough	0
1	Ingelvac	<1.5 Log	822	29	Respiratory	0
1	Ingelvac	<1.5 Log	822	30	Behavior	0
1	Ingelvac	<1.5 Log	822	30	Cough	0
1	Ingelvac	<1.5 Log	822	30	Respiratory	0
1	Ingelvac	<1.5 Log	822	31	Behavior	0
1	Ingelvac	<1.5 Log	822	31	Cough	0
1	Ingelvac	<1.5 Log	822	31	Respiratory	0
1	Ingelvac	<1.5 Log	822	32	Behavior	0
1	Ingelvac	<1.5 Log	822	32	Cough	0
1	Ingelvac	<1.5 Log	822	32	Respiratory	0
1	Ingelvac	<1.5 Log	822	33	Behavior	0
1	Ingelvac	<1.5 Log	822	33	Cough	0
1	Ingelvac	<1.5 Log	822	33	Respiratory	0
1	Ingelvac	<1.5 Log	822	34	Behavior	0
1	Ingelvac	<1.5 Log	822	34	Cough	0
1	Ingelvac	<1.5 Log	822	34	Respiratory	0
1	Ingelvac	<1.5 Log	822	35	Behavior	0
1	Ingelvac	<1.5 Log	822	35	Cough	0
1	Ingelvac	<1.5 Log	822	35	Respiratory	0
1	Ingelvac	<1.5 Log	822	36	Behavior	0
1	Ingelvac	<1.5 Log	822	36	Cough	0
1	Ingelvac	<1.5 Log	822	36	Respiratory	0
1	Ingelvac	<1.5 Log	822	37	Behavior	0
1	Ingelvac	<1.5 Log	822	37	Cough	0
1	Ingelvac	<1.5 Log	822	37	Respiratory	0
1	Ingelvac	<1.5 Log	822	38	Behavior	0
1	Ingelvac	<1.5 Log	822	38	Cough	0
1	Ingelvac	<1.5 Log	822	38	Respiratory	0
1	Ingelvac	<1.5 Log	822	39	Behavior	0
1	Ingelvac	<1.5 Log	822	39	Cough	0
1	Ingelvac	<1.5 Log	822	39	Respiratory	0
1	Ingelvac	<1.5 Log	822	40	Behavior	0
1	Ingelvac	<1.5 Log	822	40	Cough	0
1	Ingelvac	<1.5 Log	822	40	Respiratory	0
1	Ingelvac	<1.5 Log	822	41	Behavior	0
1	Ingelvac	<1.5 Log	822	41	Cough	0
1	Ingelvac	<1.5 Log	822	41	Respiratory	0
1	Ingelvac	<1.5 Log	822	42	Behavior	0
1	Ingelvac	<1.5 Log	822	42	Cough	0
1	Ingelvac	<1.5 Log	822	42	Respiratory	0
1	Ingelvac	<1.5 Log	822	43	Behavior	0
1	Ingelvac	<1.5 Log	822	43	Cough	0
1	Ingelvac	<1.5 Log	822	43	Respiratory	0
1	Ingelvac	<1.5 Log	822	44	Behavior	0
1	Ingelvac	<1.5 Log	822	44	Cough	0
1	Ingelvac	<1.5 Log	822	44	Respiratory	0
1	Ingelvac	<1.5 Log	822	45	Behavior	0
1	Ingelvac	<1.5 Log	822	45	Cough	0
1	Ingelvac	<1.5 Log	822	45	Respiratory	0
1	Ingelvac	<1.5 Log	822	46	Behavior	0
1	Ingelvac	<1.5 Log	822	46	Cough	0
1	Ingelvac	<1.5 Log	822	46	Respiratory	0
1	Ingelvac	<1.5 Log	822	47	Behavior	0
1	Ingelvac	<1.5 Log	822	47	Cough	0
1	Ingelvac	<1.5 Log	822	47	Respiratory	0
1	Ingelvac	<1.5 Log	822	48	Behavior	0
1	Ingelvac	<1.5 Log	822	48	Cough	0
1	Ingelvac	<1.5 Log	822	48	Respiratory	0
1	Ingelvac	<1.5 Log	822	49	Behavior	0
1	Ingelvac	<1.5 Log	822	49	Cough	0
1	Ingelvac	<1.5 Log	822	49	Respiratory	0
1	Ingelvac	<1.5 Log	822	50	Behavior	0
1	Ingelvac	<1.5 Log	822	50	Cough	0
1	Ingelvac	<1.5 Log	822	50	Respiratory	0
1	Ingelvac	<1.5 Log	822	51	Behavior	0
1	Ingelvac	<1.5 Log	822	51	Cough	0
1	Ingelvac	<1.5 Log	822	51	Respiratory	0
1	Ingelvac	<1.5 Log	822	52	Behavior	0
1	Ingelvac	<1.5 Log	822	52	Cough	0
1	Ingelvac	<1.5 Log	822	52	Respiratory	0
1	Ingelvac	<1.5 Log	822	53	Behavior	0
1	Ingelvac	<1.5 Log	822	53	Cough	0
1	Ingelvac	<1.5 Log	822	53	Respiratory	0
1	Ingelvac	<1.5 Log	822	54	Behavior	0
1	Ingelvac	<1.5 Log	822	54	Cough	0
1	Ingelvac	<1.5 Log	822	54	Respiratory	0
1	Ingelvac	<1.5 Log	822	55	Behavior	0
1	Ingelvac	<1.5 Log	822	55	Cough	0
1	Ingelvac	<1.5 Log	822	55	Respiratory	0
1	Ingelvac	<1.5 Log	822	56	Behavior	0
1	Ingelvac	<1.5 Log	822	56	Cough	0
1	Ingelvac	<1.5 Log	822	56	Respiratory	0
1	Ingelvac	<1.5 Log	822	57	Behavior	0
1	Ingelvac	<1.5 Log	822	57	Cough	0
1	Ingelvac	<1.5 Log	822	57	Respiratory	0
1	Ingelvac	<1.5 Log	822	58	Behavior	0
1	Ingelvac	<1.5 Log	822	58	Cough	0
1	Ingelvac	<1.5 Log	822	58	Respiratory	0
1	Ingelvac	<1.5 Log	822	59	Behavior	0
1	Ingelvac	<1.5 Log	822	59	Cough	0
1	Ingelvac	<1.5 Log	822	59	Respiratory	0
1	Ingelvac	<1.5 Log	822	60	Behavior	0
1	Ingelvac	<1.5 Log	822	60	Cough	0
1	Ingelvac	<1.5 Log	822	60	Respiratory	0
1	Ingelvac	<1.5 Log	822	61	Behavior	0
1	Ingelvac	<1.5 Log	822	61	Cough	0
1	Ingelvac	<1.5 Log	822	61	Respiratory	0
1	Ingelvac	<1.5 Log	822	62	Behavior	0
1	Ingelvac	<1.5 Log	822	62	Cough	0
1	Ingelvac	<1.5 Log	822	62	Respiratory	0
1	Ingelvac	<1.5 Log	822	63	Behavior	0
1	Ingelvac	<1.5 Log	822	63	Cough	0
1	Ingelvac	<1.5 Log	822	63	Respiratory	0
1	Ingelvac	<1.5 Log	822	64	Behavior	0
1	Ingelvac	<1.5 Log	822	64	Cough	0
1	Ingelvac	<1.5 Log	822	64	Respiratory	0
1	Ingelvac	<1.5 Log	822	65	Behavior	0
1	Ingelvac	<1.5 Log	822	65	Cough	0
1	Ingelvac	<1.5 Log	822	65	Respiratory	0
1	Ingelvac	<1.5 Log	822	66	Behavior	0
1	Ingelvac	<1.5 Log	822	66	Cough	0
1	Ingelvac	<1.5 Log	822	66	Respiratory	0
1	Ingelvac	<1.5 Log	822	67	Behavior	0
1	Ingelvac	<1.5 Log	822	67	Cough	0
1	Ingelvac	<1.5 Log	822	67	Respiratory	0
1	Ingelvac	<1.5 Log	822	68	Behavior	0
1	Ingelvac	<1.5 Log	822	68	Cough	0
1	Ingelvac	<1.5 Log	822	68	Respiratory	0
1	Ingelvac	<1.5 Log	822	69	Behavior	0
1	Ingelvac	<1.5 Log	822	69	Cough	0
1	Ingelvac	<1.5 Log	822	69	Respiratory	0
1	Ingelvac	<1.5 Log	822	70	Behavior	0
1	Ingelvac	<1.5 Log	822	70	Cough	0
1	Ingelvac	<1.5 Log	822	70	Respiratory	0
1	Ingelvac	<1.5 Log	875	27	Behavior	0
1	Ingelvac	<1.5 Log	875	27	Cough	0
1	Ingelvac	<1.5 Log	875	27	Respiratory	0
1	Ingelvac	<1.5 Log	875	28	Behavior	0
1	Ingelvac	<1.5 Log	875	28	Cough	0
1	Ingelvac	<1.5 Log	875	28	Respiratory	0
1	Ingelvac	<1.5 Log	875	29	Behavior	0
1	Ingelvac	<1.5 Log	875	29	Cough	0
1	Ingelvac	<1.5 Log	875	29	Respiratory	0
1	Ingelvac	<1.5 Log	875	30	Behavior	0
1	Ingelvac	<1.5 Log	875	30	Cough	0
1	Ingelvac	<1.5 Log	875	30	Respiratory	0
1	Ingelvac	<1.5 Log	875	31	Behavior	0
1	Ingelvac	<1.5 Log	875	31	Cough	0
1	Ingelvac	<1.5 Log	875	31	Respiratory	0
1	Ingelvac	<1.5 Log	875	32	Behavior	0
1	Ingelvac	<1.5 Log	875	32	Cough	0
1	Ingelvac	<1.5 Log	875	32	Respiratory	0
1	Ingelvac	<1.5 Log	875	33	Behavior	0
1	Ingelvac	<1.5 Log	875	33	Cough	0
1	Ingelvac	<1.5 Log	875	33	Respiratory	0
1	Ingelvac	<1.5 Log	875	34	Behavior	0
1	Ingelvac	<1.5 Log	875	34	Cough	0
1	Ingelvac	<1.5 Log	875	34	Respiratory	0
1	Ingelvac	<1.5 Log	875	35	Behavior	0
1	Ingelvac	<1.5 Log	875	35	Cough	0
1	Ingelvac	<1.5 Log	875	35	Respiratory	0
1	Ingelvac	<1.5 Log	875	36	Behavior	0
1	Ingelvac	<1.5 Log	875	36	Cough	0
1	Ingelvac	<1.5 Log	875	36	Respiratory	0
1	Ingelvac	<1.5 Log	875	37	Behavior	0
1	Ingelvac	<1.5 Log	875	37	Cough	0
1	Ingelvac	<1.5 Log	875	37	Respiratory	0
1	Ingelvac	<1.5 Log	875	38	Behavior	0
1	Ingelvac	<1.5 Log	875	38	Cough	0
1	Ingelvac	<1.5 Log	875	38	Respiratory	0
1	Ingelvac	<1.5 Log	875	39	Behavior	0
1	Ingelvac	<1.5 Log	875	39	Cough	0
1	Ingelvac	<1.5 Log	875	39	Respiratory	0
1	Ingelvac	<1.5 Log	875	40	Behavior	0
1	Ingelvac	<1.5 Log	875	40	Cough	0
1	Ingelvac	<1.5 Log	875	40	Respiratory	0
1	Ingelvac	<1.5 Log	875	41	Behavior	0
1	Ingelvac	<1.5 Log	875	41	Cough	0
1	Ingelvac	<1.5 Log	875	41	Respiratory	0
1	Ingelvac	<1.5 Log	875	42	Behavior	0
1	Ingelvac	<1.5 Log	875	42	Cough	0
1	Ingelvac	<1.5 Log	875	42	Respiratory	0
1	Ingelvac	<1.5 Log	875	43	Behavior	0
1	Ingelvac	<1.5 Log	875	43	Cough	0
1	Ingelvac	<1.5 Log	875	43	Respiratory	0
1	Ingelvac	<1.5 Log	875	44	Behavior	0
1	Ingelvac	<1.5 Log	875	44	Cough	0
1	Ingelvac	<1.5 Log	875	44	Respiratory	0
1	Ingelvac	<1.5 Log	875	45	Behavior	0
1	Ingelvac	<1.5 Log	875	45	Cough	0
1	Ingelvac	<1.5 Log	875	45	Respiratory	0
1	Ingelvac	<1.5 Log	875	46	Behavior	0
1	Ingelvac	<1.5 Log	875	46	Cough	0
1	Ingelvac	<1.5 Log	875	46	Respiratory	0
1	Ingelvac	<1.5 Log	875	47	Behavior	0
1	Ingelvac	<1.5 Log	875	47	Cough	0
1	Ingelvac	<1.5 Log	875	47	Respiratory	0
1	Ingelvac	<1.5 Log	875	48	Behavior	0
1	Ingelvac	<1.5 Log	875	48	Cough	0
1	Ingelvac	<1.5 Log	875	48	Respiratory	0
1	Ingelvac	<1.5 Log	875	49	Behavior	0
1	Ingelvac	<1.5 Log	875	49	Cough	0
1	Ingelvac	<1.5 Log	875	49	Respiratory	0
1	Ingelvac	<1.5 Log	875	50	Behavior	0
1	Ingelvac	<1.5 Log	875	50	Cough	0
1	Ingelvac	<1.5 Log	875	50	Respiratory	0
1	Ingelvac	<1.5 Log	875	51	Behavior	0
1	Ingelvac	<1.5 Log	875	51	Cough	0
1	Ingelvac	<1.5 Log	875	51	Respiratory	0
1	Ingelvac	<1.5 Log	875	52	Behavior	0
1	Ingelvac	<1.5 Log	875	52	Cough	0
1	Ingelvac	<1.5 Log	875	52	Respiratory	0
1	Ingelvac	<1.5 Log	875	53	Behavior	0
1	Ingelvac	<1.5 Log	875	53	Cough	0
1	Ingelvac	<1.5 Log	875	53	Respiratory	0
1	Ingelvac	<1.5 Log	875	54	Behavior	0
1	Ingelvac	<1.5 Log	875	54	Cough	0
1	Ingelvac	<1.5 Log	875	54	Respiratory	0
1	Ingelvac	<1.5 Log	875	55	Behavior	0
1	Ingelvac	<1.5 Log	875	55	Cough	0
1	Ingelvac	<1.5 Log	875	55	Respiratory	0
1	Ingelvac	<1.5 Log	875	56	Behavior	0
1	Ingelvac	<1.5 Log	875	56	Cough	0
1	Ingelvac	<1.5 Log	875	56	Respiratory	0
1	Ingelvac	<1.5 Log	875	57	Behavior	0
1	Ingelvac	<1.5 Log	875	57	Cough	0
1	Ingelvac	<1.5 Log	875	57	Respiratory	0
1	Ingelvac	<1.5 Log	875	58	Behavior	0
1	Ingelvac	<1.5 Log	875	58	Cough	0
1	Ingelvac	<1.5 Log	875	58	Respiratory	0
1	Ingelvac	<1.5 Log	875	59	Behavior	0
1	Ingelvac	<1.5 Log	875	59	Cough	0
1	Ingelvac	<1.5 Log	875	59	Respiratory	0
1	Ingelvac	<1.5 Log	875	60	Behavior	0
1	Ingelvac	<1.5 Log	875	60	Cough	0
1	Ingelvac	<1.5 Log	875	60	Respiratory	0
1	Ingelvac	<1.5 Log	875	61	Behavior	0
1	Ingelvac	<1.5 Log	875	61	Cough	0
1	Ingelvac	<1.5 Log	875	61	Respiratory	0
1	Ingelvac	<1.5 Log	875	62	Behavior	0
1	Ingelvac	<1.5 Log	875	62	Cough	0
1	Ingelvac	<1.5 Log	875	62	Respiratory	0
1	Ingelvac	<1.5 Log	875	63	Behavior	0
1	Ingelvac	<1.5 Log	875	63	Cough	0
1	Ingelvac	<1.5 Log	875	63	Respiratory	0
1	Ingelvac	<1.5 Log	875	64	Behavior	0
1	Ingelvac	<1.5 Log	875	64	Cough	0
1	Ingelvac	<1.5 Log	875	64	Respiratory	0
1	Ingelvac	<1.5 Log	875	65	Behavior	0
1	Ingelvac	<1.5 Log	875	65	Cough	0
1	Ingelvac	<1.5 Log	875	65	Respiratory	0
1	Ingelvac	<1.5 Log	875	66	Behavior	0
1	Ingelvac	<1.5 Log	875	66	Cough	0
1	Ingelvac	<1.5 Log	875	66	Respiratory	0
1	Ingelvac	<1.5 Log	875	67	Behavior	0
1	Ingelvac	<1.5 Log	875	67	Cough	0
1	Ingelvac	<1.5 Log	875	67	Respiratory	0
1	Ingelvac	<1.5 Log	875	68	Behavior	0
1	Ingelvac	<1.5 Log	875	68	Cough	0
1	Ingelvac	<1.5 Log	875	68	Respiratory	0
1	Ingelvac	<1.5 Log	875	69	Behavior	0
1	Ingelvac	<1.5 Log	875	69	Cough	0
1	Ingelvac	<1.5 Log	875	69	Respiratory	0
1	Ingelvac	<1.5 Log	875	70	Behavior	0
1	Ingelvac	<1.5 Log	875	70	Cough	0
1	Ingelvac	<1.5 Log	875	70	Respiratory	0
1	Ingelvac	<1.5 Log	882	27	Behavior	0
1	Ingelvac	<1.5 Log	882	27	Cough	0
1	Ingelvac	<1.5 Log	882	27	Respiratory	0
1	Ingelvac	<1.5 Log	882	28	Behavior	0
1	Ingelvac	<1.5 Log	882	28	Cough	0
1	Ingelvac	<1.5 Log	882	28	Respiratory	0
1	Ingelvac	<1.5 Log	882	29	Behavior	0
1	Ingelvac	<1.5 Log	882	29	Cough	0
1	Ingelvac	<1.5 Log	882	29	Respiratory	0
1	Ingelvac	<1.5 Log	882	30	Behavior	0
1	Ingelvac	<1.5 Log	882	30	Cough	0
1	Ingelvac	<1.5 Log	882	30	Respiratory	0
1	Ingelvac	<1.5 Log	882	31	Behavior	0
1	Ingelvac	<1.5 Log	882	31	Cough	0
1	Ingelvac	<1.5 Log	882	31	Respiratory	0
1	Ingelvac	<1.5 Log	882	32	Behavior	0
1	Ingelvac	<1.5 Log	882	32	Cough	0
1	Ingelvac	<1.5 Log	882	32	Respiratory	0
1	Ingelvac	<1.5 Log	882	33	Behavior	0
1	Ingelvac	<1.5 Log	882	33	Cough	0
1	Ingelvac	<1.5 Log	882	33	Respiratory	0
1	Ingelvac	<1.5 Log	882	34	Behavior	0
1	Ingelvac	<1.5 Log	882	34	Cough	0
1	Ingelvac	<1.5 Log	882	34	Respiratory	0
1	Ingelvac	<1.5 Log	882	35	Behavior	0
1	Ingelvac	<1.5 Log	882	35	Cough	0
1	Ingelvac	<1.5 Log	882	35	Respiratory	0
1	Ingelvac	<1.5 Log	882	36	Behavior	0
1	Ingelvac	<1.5 Log	882	36	Cough	0
1	Ingelvac	<1.5 Log	882	36	Respiratory	0
1	Ingelvac	<1.5 Log	882	37	Behavior	0
1	Ingelvac	<1.5 Log	882	37	Cough	0
1	Ingelvac	<1.5 Log	882	37	Respiratory	0
1	Ingelvac	<1.5 Log	882	38	Behavior	0
1	Ingelvac	<1.5 Log	882	38	Cough	0
1	Ingelvac	<1.5 Log	882	38	Respiratory	0
1	Ingelvac	<1.5 Log	882	39	Behavior	0
1	Ingelvac	<1.5 Log	882	39	Cough	0
1	Ingelvac	<1.5 Log	882	39	Respiratory	0
1	Ingelvac	<1.5 Log	882	40	Behavior	0
1	Ingelvac	<1.5 Log	882	40	Cough	0
1	Ingelvac	<1.5 Log	882	40	Respiratory	0
1	Ingelvac	<1.5 Log	882	41	Behavior	0
1	Ingelvac	<1.5 Log	882	41	Cough	0
1	Ingelvac	<1.5 Log	882	41	Respiratory	0
1	Ingelvac	<1.5 Log	882	42	Behavior	0
1	Ingelvac	<1.5 Log	882	42	Cough	0
1	Ingelvac	<1.5 Log	882	42	Respiratory	0
1	Ingelvac	<1.5 Log	882	43	Behavior	0
1	Ingelvac	<1.5 Log	882	43	Cough	0
1	Ingelvac	<1.5 Log	882	43	Respiratory	0
1	Ingelvac	<1.5 Log	882	44	Behavior	0
1	Ingelvac	<1.5 Log	882	44	Cough	0
1	Ingelvac	<1.5 Log	882	44	Respiratory	0
1	Ingelvac	<1.5 Log	882	45	Behavior	0
1	Ingelvac	<1.5 Log	882	45	Cough	0
1	Ingelvac	<1.5 Log	882	45	Respiratory	0
1	Ingelvac	<1.5 Log	882	46	Behavior	0
1	Ingelvac	<1.5 Log	882	46	Cough	0
1	Ingelvac	<1.5 Log	882	46	Respiratory	0
1	Ingelvac	<1.5 Log	882	47	Behavior	0
1	Ingelvac	<1.5 Log	882	47	Cough	0
1	Ingelvac	<1.5 Log	882	47	Respiratory	0
1	Ingelvac	<1.5 Log	882	48	Behavior	0
1	Ingelvac	<1.5 Log	882	48	Cough	0
1	Ingelvac	<1.5 Log	882	48	Respiratory	0
1	Ingelvac	<1.5 Log	882	49	Behavior	0
1	Ingelvac	<1.5 Log	882	49	Cough	0
1	Ingelvac	<1.5 Log	882	49	Respiratory	0
1	Ingelvac	<1.5 Log	882	50	Behavior	0
1	Ingelvac	<1.5 Log	882	50	Cough	0
1	Ingelvac	<1.5 Log	882	50	Respiratory	0
1	Ingelvac	<1.5 Log	882	51	Behavior	0
1	Ingelvac	<1.5 Log	882	51	Cough	0
1	Ingelvac	<1.5 Log	882	51	Respiratory	0
1	Ingelvac	<1.5 Log	882	52	Behavior	0
1	Ingelvac	<1.5 Log	882	52	Cough	0
1	Ingelvac	<1.5 Log	882	52	Respiratory	0
1	Ingelvac	<1.5 Log	882	53	Behavior	0
1	Ingelvac	<1.5 Log	882	53	Cough	0
1	Ingelvac	<1.5 Log	882	53	Respiratory	0
1	Ingelvac	<1.5 Log	882	54	Behavior	0
1	Ingelvac	<1.5 Log	882	54	Cough	0
1	Ingelvac	<1.5 Log	882	54	Respiratory	0
1	Ingelvac	<1.5 Log	882	55	Behavior	0
1	Ingelvac	<1.5 Log	882	55	Cough	0
1	Ingelvac	<1.5 Log	882	55	Respiratory	0
1	Ingelvac	<1.5 Log	882	56	Behavior	0
1	Ingelvac	<1.5 Log	882	56	Cough	0
1	Ingelvac	<1.5 Log	882	56	Respiratory	0
1	Ingelvac	<1.5 Log	882	57	Behavior	0
1	Ingelvac	<1.5 Log	882	57	Cough	0
1	Ingelvac	<1.5 Log	882	57	Respiratory	0
1	Ingelvac	<1.5 Log	882	58	Behavior	0
1	Ingelvac	<1.5 Log	882	58	Cough	0
1	Ingelvac	<1.5 Log	882	58	Respiratory	0
1	Ingelvac	<1.5 Log	882	59	Behavior	0
1	Ingelvac	<1.5 Log	882	59	Cough	0
1	Ingelvac	<1.5 Log	882	59	Respiratory	0
1	Ingelvac	<1.5 Log	882	60	Behavior	0
1	Ingelvac	<1.5 Log	882	60	Cough	0
1	Ingelvac	<1.5 Log	882	60	Respiratory	0
1	Ingelvac	<1.5 Log	882	61	Behavior	0
1	Ingelvac	<1.5 Log	882	61	Cough	0
1	Ingelvac	<1.5 Log	882	61	Respiratory	0
1	Ingelvac	<1.5 Log	882	62	Behavior	0
1	Ingelvac	<1.5 Log	882	62	Cough	0
1	Ingelvac	<1.5 Log	882	62	Respiratory	0
1	Ingelvac	<1.5 Log	882	63	Behavior	0
1	Ingelvac	<1.5 Log	882	63	Cough	0
1	Ingelvac	<1.5 Log	882	63	Respiratory	0
1	Ingelvac	<1.5 Log	882	64	Behavior	0
1	Ingelvac	<1.5 Log	882	64	Cough	0
1	Ingelvac	<1.5 Log	882	64	Respiratory	0
1	Ingelvac	<1.5 Log	882	65	Behavior	0
1	Ingelvac	<1.5 Log	882	65	Cough	0
1	Ingelvac	<1.5 Log	882	65	Respiratory	0
1	Ingelvac	<1.5 Log	882	66	Behavior	0
1	Ingelvac	<1.5 Log	882	66	Cough	0
1	Ingelvac	<1.5 Log	882	66	Respiratory	0
1	Ingelvac	<1.5 Log	882	67	Behavior	0
1	Ingelvac	<1.5 Log	882	67	Cough	0
1	Ingelvac	<1.5 Log	882	67	Respiratory	0
1	Ingelvac	<1.5 Log	882	68	Behavior	0
1	Ingelvac	<1.5 Log	882	68	Cough	0
1	Ingelvac	<1.5 Log	882	68	Respiratory	0
1	Ingelvac	<1.5 Log	882	69	Behavior	0
1	Ingelvac	<1.5 Log	882	69	Cough	0
1	Ingelvac	<1.5 Log	882	69	Respiratory	0
1	Ingelvac	<1.5 Log	882	70	Behavior	0
1	Ingelvac	<1.5 Log	882	70	Cough	0
1	Ingelvac	<1.5 Log	882	70	Respiratory	0
1	Ingelvac	<1.5 Log	922	27	Behavior	0
1	Ingelvac	<1.5 Log	922	27	Cough	0
1	Ingelvac	<1.5 Log	922	27	Respiratory	0
1	Ingelvac	<1.5 Log	922	28	Behavior	0
1	Ingelvac	<1.5 Log	922	28	Cough	0
1	Ingelvac	<1.5 Log	922	28	Respiratory	0
1	Ingelvac	<1.5 Log	922	29	Behavior	0
1	Ingelvac	<1.5 Log	922	29	Cough	0
1	Ingelvac	<1.5 Log	922	29	Respiratory	0
1	Ingelvac	<1.5 Log	922	30	Behavior	0
1	Ingelvac	<1.5 Log	922	30	Cough	0
1	Ingelvac	<1.5 Log	922	30	Respiratory	0
1	Ingelvac	<1.5 Log	922	31	Behavior	0
1	Ingelvac	<1.5 Log	922	31	Cough	0
1	Ingelvac	<1.5 Log	922	31	Respiratory	0
1	Ingelvac	<1.5 Log	922	32	Behavior	0
1	Ingelvac	<1.5 Log	922	32	Cough	0
1	Ingelvac	<1.5 Log	922	32	Respiratory	0
1	Ingelvac	<1.5 Log	922	33	Behavior	0
[truncated: 9,089 more rows]
